# Supplementary material for: Targeting the intestinal circadian clock by meal timing ameliorates gastrointestinal inflammation
Source: Cell Mol Immunol. 2024 Jun 25;21(8):842–55. doi: 10.1038/s41423-024-01189-z (PMC11291886; doi:10.1038/s41423-024-01189-z)
Supplement: Supplementary file 8 — Supplemental Table 1 [file 41423_2024_1189_MOESM8_ESM.xlsx]

## Sheet: IL-10 clock genes
Supplemental table 1 Circadian analysis of clock genes in IL-10-/-Sv129 mice under AD and RF
Reverba	IL-10+/+Sv129AD	IL-10+/+Sv129RF	IL-10-/-Sv129AD	IL-10-/-Sv129RF
Baseline	2.021	4.933	0.9413	4.202
Amplitude	2.229	5.863	0.7236	5.492
Phase	7.079	8.957	7.654	8.365
cos fit p value	1e-05	0.001196	0.00883	0.004667
Dbp	IL-10+/+Sv129AD	IL-10+/+Sv129RF	IL-10-/-Sv129AD	IL-10-/-Sv129RF
Baseline	1.964	2.821	1.021	2.185
Amplitude	2.406	3.528	0.9466	2.343
Phase	11.03	10.49	11.57	10.85
cos fit p value	5e-05	0.000117	0.00039	0.000339
