# Supplementary material for: Targeting the intestinal circadian clock by meal timing ameliorates gastrointestinal inflammation
Source: Cell Mol Immunol. 2024 Jun 25;21(8):842–55. doi: 10.1038/s41423-024-01189-z (PMC11291886; doi:10.1038/s41423-024-01189-z)
Supplement: Supplementary file 9 — Supplemental Table 2 [file 41423_2024_1189_MOESM9_ESM.xlsx]

## Sheet: Sheet1
Supplementary Table 2. Rhythmic Zotus in different groups (JTK)																		Shared differentially abundant Zotus
																		IL-10+/+ AD vs IL-10-/- AD	Fold change		IL-10-/- AD vs IL-10-/- RF	Fold change
IL-10+/+ AD		IL-10+/+ RF		IL-10-/- AD		IL-10-/- RF												Zotu102	-2.96019		Zotu102	1.7216
Zotu3		Zotu36		Zotu16		Zotu150	Bacteria;Firmicutes;Clostridia;Peptococcales;Peptococcaceae;;											Zotu108	1.03359		Zotu108	-0.758085
Zotu130		Zotu345		Zotu209		Zotu6	Bacteria;Bacteroidota;Bacteroidia;Bacteroidales;Muribaculaceae;;											Zotu112	-1.16452		Zotu112	1.04127
Zotu10		Zotu1		Zotu74		Zotu118	Bacteria;Firmicutes;Clostridia;Lachnospirales;Lachnospiraceae;;											Zotu114	-1.47859		Zotu114	0.753624
Zotu9		Zotu79				Zotu74	Bacteria;Firmicutes;Bacilli;Lactobacillales;Lactobacillaceae;Lactobacillus;											Zotu115	-1.96214		Zotu115	1.87912
Zotu164		Zotu49				Zotu333	Bacteria;Firmicutes;Clostridia;Lachnospirales;Lachnospiraceae;;											Zotu120	-1.71503		Zotu120	1.52629
Zotu202		Zotu74				Zotu94	Bacteria;Firmicutes;Clostridia;Lachnospirales;Lachnospiraceae;Lachnospiraceae UCG-006;											Zotu124	-1.91208		Zotu124	1.61357
Zotu158		Zotu3				Zotu178	Bacteria;Firmicutes;Clostridia;Lachnospirales;Lachnospiraceae;Lachnoclostridium;											Zotu125	1.02631		Zotu125	-0.833155
Zotu128		Zotu158				Zotu155	Bacteria;Firmicutes;Clostridia;Lachnospirales;Lachnospiraceae;;											Zotu128	0.416056		Zotu128	-0.43001
Zotu178		Zotu197				Zotu47	Bacteria;Firmicutes;Clostridia;Lachnospirales;Lachnospiraceae;;											Zotu13	-1.101		Zotu13	1.62071
Zotu36		Zotu130				Zotu107	Bacteria;Firmicutes;Clostridia;Lachnospirales;Lachnospiraceae;;											Zotu146	-0.812476		Zotu146	0.885379
Zotu33		Zotu293				Zotu240	Bacteria;Firmicutes;Clostridia;Oscillospirales;Oscillospiraceae;;											Zotu152	-0.353003		Zotu152	0.421461
		Zotu35				Zotu315	Bacteria;Firmicutes;Clostridia;Lachnospirales;Lachnospiraceae;;											Zotu157	0.515448		Zotu157	-0.674039
		Zotu94				Zotu390	Bacteria;Firmicutes;Clostridia;Oscillospirales;Oscillospiraceae;Oscillibacter;											Zotu163	1.13943		Zotu163	-1.71621
		Zotu178				Zotu187	Bacteria;Firmicutes;Clostridia;Lachnospirales;Lachnospiraceae;;											Zotu167	-1.02118		Zotu167	0.484229
		Zotu150				Zotu130	Bacteria;Firmicutes;Clostridia;Lachnospirales;Lachnospiraceae;;											Zotu172	-1.75154		Zotu172	1.29753
		Zotu10				Zotu125	Bacteria;Firmicutes;Clostridia;Oscillospirales;Eubacterium coprostanoligenes group;;											Zotu176	-2.96512		Zotu176	1.20841
		Zotu182				Zotu78	Bacteria;Firmicutes;Clostridia;Lachnospirales;Lachnospiraceae;Lachnospiraceae NK4A136 group;											Zotu187	-0.733554		Zotu187	1.63719
		Zotu188				Zotu36	Bacteria;Firmicutes;Clostridia;Oscillospirales;Ruminococcaceae;Ruminococcus;											Zotu196	-1.50021		Zotu196	-1.45533
		Zotu315				Zotu128	Bacteria;Proteobacteria;Alphaproteobacteria;Rhodospirillales;;;											Zotu20	-1.13797		Zotu20	0.712974
		Zotu46				Zotu3	Bacteria;Bacteroidota;Bacteroidia;Bacteroidales;Muribaculaceae;;											Zotu206	-1.51328		Zotu206	1.39615
		Zotu154																Zotu211	0.459131		Zotu211	-0.88243
		Zotu165																Zotu216	-0.913253		Zotu216	0.930008
		Zotu107																Zotu219	-1.75159		Zotu219	1.51572
		Zotu118																Zotu221	0.866067		Zotu221	0.374149
		Zotu61																Zotu232	-1.99142		Zotu232	0.614858
		Zotu153																Zotu245	-0.763455		Zotu245	0.862403
																		Zotu253	-2.34842		Zotu253	0.77728
																		Zotu258	-2.98633		Zotu258	0.790396
																		Zotu276	-1.53214		Zotu276	0.709761
																		Zotu28	-0.932879		Zotu28	1.29347
																		Zotu284	-0.75062		Zotu284	1.05879
																		Zotu298	1.14714		Zotu298	-0.578979
																		Zotu30	-0.558081		Zotu30	0.354718
																		Zotu309	-0.816438		Zotu309	1.56514
																		Zotu310	1.4113		Zotu310	-0.974795
																		Zotu314	1.01344		Zotu314	-0.278058
																		Zotu315	-1.45086		Zotu315	1.69806
																		Zotu320	2.52648		Zotu320	-1.15895
																		Zotu324	-0.564557		Zotu324	0.426311
																		Zotu329	0.706157		Zotu329	-0.352328
																		Zotu33	-2.40782		Zotu33	2.06336
																		Zotu330	-1.21365		Zotu330	1.37052
																		Zotu350	1.7659		Zotu350	-1.04198
																		Zotu363	-0.931154		Zotu363	1.28558
																		Zotu382	-1.7063		Zotu382	1.16085
																		Zotu4	0.132471		Zotu4	-0.275827
																		Zotu469	1.15553		Zotu469	-0.867901
																		Zotu474	1.40179		Zotu474	-0.912686
																		Zotu49	0.914674		Zotu49	1.8003
																		Zotu52	1.02791		Zotu52	-1.48589
																		Zotu554	1.37269		Zotu554	-0.933805
																		Zotu56	-1.23705		Zotu56	-1.47334
																		Zotu6	0.781107		Zotu6	-0.282878
																		Zotu68	-0.320077		Zotu68	0.291318
																		Zotu70	1.40196		Zotu70	-1.72655
																		Zotu77	1.69332		Zotu77	-1.99958
																		Zotu8	-1.62928		Zotu8	-2.00858
																		Zotu90	-1.58543		Zotu90	0.997676
																		Zotu96	0.790889		Zotu96	-0.543346
