# Supplementary material for: Targeting the intestinal circadian clock by meal timing ameliorates gastrointestinal inflammation
Source: Cell Mol Immunol. 2024 Jun 25;21(8):842–55. doi: 10.1038/s41423-024-01189-z (PMC11291886; doi:10.1038/s41423-024-01189-z)
Supplement: Supplementary file 11 — Supplemental Table 4 [file 41423_2024_1189_MOESM11_ESM.xlsx]

## Sheet: Differentially expressed genes 
original_id	baseMean	log2FoldChange	lfcSE	stat	pvalue	padj	ensembl_gene_id	gene_biotype	external_gene_name	EntrezID
ENSMUSG00000073987.4	349.683	1.50761	0.0597035	25.2516	1.08901e-140	1.71149e-136	ENSMUSG00000073987	protein_coding	Ggh	14590
ENSMUSG00000027790.14	170.038	-2.90379	0.154499	-18.7948	8.32228e-79	6.53965e-75	ENSMUSG00000027790	protein_coding	Sis	69983
ENSMUSG00000028713.17	317.22	-1.97293	0.112721	-17.5027	1.36632e-68	7.15769e-65	ENSMUSG00000028713	protein_coding	Cyp4b1	13120
ENSMUSG00000021702.7	48.1433	-2.03923	0.120047	-16.9869	1.02637e-64	4.03259e-61	ENSMUSG00000021702	protein_coding	Thbs4	21828
ENSMUSG00000056973.6	846.637	-1.23163	0.0940309	-13.0981	3.37447e-39	1.06066e-35	ENSMUSG00000056973	protein_coding	Ces1d	104158
ENSMUSG00000072720.9	24.7141	1.45165	0.114442	12.6846	7.19517e-37	1.88465e-33	ENSMUSG00000072720	protein_coding	Myo18b	74376
ENSMUSG00000090254.7	69.0658	-1.27559	0.107962	-11.8153	3.25515e-32	6.39474e-29	ENSMUSG00000090254	lncRNA	Gm1965	434065
ENSMUSG00000022650.7	72.0853	4.33491	0.366718	11.8208	3.04644e-32	6.39474e-29	ENSMUSG00000022650	protein_coding	Retnlb	57263
ENSMUSG00000078439.9	559.056	-1.02411	0.0904457	-11.323	1.00979e-29	1.76332e-26	ENSMUSG00000078439	protein_coding	Smim24	72273
ENSMUSG00000029700.11	211.111	-1.20581	0.106585	-11.3132	1.12935e-29	1.77488e-26	ENSMUSG00000029700	protein_coding	Slc13a1	55961
ENSMUSG00000056035.8	22.8526	2.7407	0.243165	11.271	1.82556e-29	2.60822e-26	ENSMUSG00000056035	protein_coding	Cyp3a11	13112
ENSMUSG00000089960.1	190.768	-0.664965	0.0607854	-10.9396	7.45627e-28	9.76523e-25	ENSMUSG00000089960	protein_coding	Ugt1a1	394436
ENSMUSG00000026737.12	94.9719	0.729128	0.068338	10.6694	1.41496e-26	1.58839e-23	ENSMUSG00000026737	protein_coding	Pip4k2a	18718
ENSMUSG00000028480.14	162.475	1.16415	0.109659	10.6161	2.50771e-26	2.62741e-23	ENSMUSG00000028480	protein_coding	Glipr2	384009
ENSMUSG00000029345.13	130.982	0.68556	0.0654719	10.471	1.17336e-25	1.15253e-22	ENSMUSG00000029345	protein_coding	Tfip11	54723
ENSMUSG00000033849.3	44.9533	-1.46178	0.142573	-10.2528	1.14941e-24	1.0626e-21	ENSMUSG00000033849	protein_coding	B3galt2	26878
ENSMUSG00000037145.14	925.353	-1.40493	0.13832	-10.1572	3.07942e-24	2.68868e-21	ENSMUSG00000037145	protein_coding	Lypd8l	78354
ENSMUSG00000028749.7	24.0655	-1.50418	0.14929	-10.0756	7.08459e-24	5.86008e-21	ENSMUSG00000028749	protein_coding	Pla2g2f	26971
ENSMUSG00000096001.2	3652.65	0.624695	0.0635345	9.83238	8.16691e-23	6.11196e-20	ENSMUSG00000096001	protein_coding	2610528A11Rik	70045
ENSMUSG00000027674.16	68.3305	0.98884	0.100991	9.79132	1.22682e-22	8.76393e-20	ENSMUSG00000027674	protein_coding	Pex5l	58869
ENSMUSG00000047642.15	15.7813	-2.0979	0.215279	-9.74504	1.937e-22	1.28612e-19	ENSMUSG00000047642	protein_coding	D930020B18Rik	216393
ENSMUSG00000057074.6	995.31	-0.714098	0.0742036	-9.6235	6.36271e-22	3.99985e-19	ENSMUSG00000057074	protein_coding	Ces1g	12623
ENSMUSG00000024028.7	4.81365	-4.85544	0.522111	-9.29964	1.40918e-20	8.20247e-18	ENSMUSG00000024028	protein_coding	Tff2	21785
ENSMUSG00000027282.17	1187.39	0.625004	0.0672782	9.28985	1.5451e-20	8.67242e-18	ENSMUSG00000027282	protein_coding	Mtch2	56428
ENSMUSG00000050520.4	395.181	1.89686	0.204488	9.27614	1.75725e-20	9.5231e-18	ENSMUSG00000050520	protein_coding	Cldn8	54420
ENSMUSG00000001225.12	724.891	-0.771288	0.0851218	-9.06099	1.29266e-19	6.77183e-17	ENSMUSG00000001225	protein_coding	Slc26a3	13487
ENSMUSG00000019762.4	56.1272	-0.717121	0.0798624	-8.97946	2.72091e-19	1.37941e-16	ENSMUSG00000019762	protein_coding	Iyd	70337
ENSMUSG00000028150.14	629.94	1.15344	0.130016	8.87155	7.21345e-19	3.43535e-16	ENSMUSG00000028150	protein_coding	Rorc	19885
ENSMUSG00000053279.8	2973.19	-0.688519	0.0777093	-8.86019	7.98802e-19	3.69235e-16	ENSMUSG00000053279	protein_coding	Aldh1a1	11668
ENSMUSG00000053279.8	2973.19	-0.688519	0.0777093	-8.86019	7.98802e-19	3.69235e-16	ENSMUSG00000053279	protein_coding	Aldh1a1	320092
ENSMUSG00000020334.6	11.4504	-1.7	0.191985	-8.85485	8.37971e-19	3.76273e-16	ENSMUSG00000020334	protein_coding	Slc22a4	30805
ENSMUSG00000049350.6	5363.1	0.724983	0.0821182	8.82853	1.06057e-18	4.62998e-16	ENSMUSG00000049350	protein_coding	Zg16	69036
ENSMUSG00000040026.8	20.2623	1.45256	0.168217	8.63504	5.87087e-18	2.49369e-15	ENSMUSG00000040026	protein_coding	Saa3	20210
ENSMUSG00000035699.8	587.223	0.611837	0.0711327	8.60135	7.87805e-18	3.2582e-15	ENSMUSG00000035699	protein_coding	Slc51a	106407
ENSMUSG00000026077.15	193.501	1.27311	0.149868	8.49483	1.98227e-17	7.98804e-15	ENSMUSG00000026077	protein_coding	Npas2	18143
ENSMUSG00000021125.6	100.121	0.957149	0.113802	8.41065	4.07731e-17	1.5629e-14	ENSMUSG00000021125	protein_coding	Arg2	11847
ENSMUSG00000020407.13	39.1165	-0.91897	0.110723	-8.29971	1.04366e-16	3.90529e-14	ENSMUSG00000020407	protein_coding	Upp1	22271
ENSMUSG00000041073.10	55.0918	0.751708	0.0917359	8.19426	2.52148e-16	8.98738e-14	ENSMUSG00000041073	protein_coding	Nacad	192950
ENSMUSG00000025194.5	17.3175	-1.57006	0.191662	-8.1918	2.57338e-16	8.98738e-14	ENSMUSG00000025194	protein_coding	Abcc2	12780
ENSMUSG00000050103.18	47.7561	-0.723598	0.0891642	-8.11534	4.84423e-16	1.65504e-13	ENSMUSG00000050103	protein_coding	Agmo	319660
ENSMUSG00000020038.10	199.743	1.27718	0.158166	8.07492	6.7521e-16	2.25779e-13	ENSMUSG00000020038	protein_coding	Cry1	12952
ENSMUSG00000053168.6	12.8668	-1.4358	0.178472	-8.04492	8.62985e-16	2.82556e-13	ENSMUSG00000053168	transcribed_unprocessed_pseudogene	9030619P08Rik	105892
ENSMUSG00000028519.16	33.1634	1.58393	0.198531	7.97825	1.48425e-15	4.57381e-13	ENSMUSG00000028519	protein_coding	Dab1	13131
ENSMUSG00000029802.13	649.627	0.67211	0.0864042	7.77868	7.32838e-15	2.21486e-12	ENSMUSG00000029802	protein_coding	Abcg2	26357
ENSMUSG00000040812.14	45.8628	1.8046	0.233812	7.71818	1.18005e-14	3.31171e-12	ENSMUSG00000040812	protein_coding	Agbl2	271813
ENSMUSG00000044505.5	13.7106	1.39317	0.189463	7.35327	1.9342e-13	4.82506e-11	ENSMUSG00000044505	protein_coding	Lingo4	320747
ENSMUSG00000106641.1	15.2916	1.20155	0.164108	7.32172	2.44821e-13	6.01187e-11	ENSMUSG00000106641	TEC	Gm43534	NA
ENSMUSG00000028976.10	16.2808	-1.31353	0.181646	-7.23129	4.78444e-13	1.14788e-10	ENSMUSG00000028976	protein_coding	Slc2a5	56485
ENSMUSG00000070000.13	56.1184	0.770935	0.107092	7.19879	6.07484e-13	1.38366e-10	ENSMUSG00000070000	protein_coding	Fcho1	74015
ENSMUSG00000043439.5	15.6196	-1.16778	0.163075	-7.161	8.00883e-13	1.7981e-10	ENSMUSG00000043439	protein_coding	Epop	103551
ENSMUSG00000074489.9	33.8163	-0.698026	0.0998855	-6.98826	2.78313e-12	5.75522e-10	ENSMUSG00000074489	protein_coding	Bglap3	12095
ENSMUSG00000008999.7	52.8014	-0.62527	0.0899514	-6.95121	3.62179e-12	7.39222e-10	ENSMUSG00000008999	protein_coding	Bmp7	12162
ENSMUSG00000074715.3	372.312	0.594031	0.0858741	6.91747	4.59782e-12	8.9209e-10	ENSMUSG00000074715	protein_coding	Ccl28	56838
ENSMUSG00000055114.9	24.7365	-0.778807	0.112569	-6.91851	4.56414e-12	8.9209e-10	ENSMUSG00000055114	protein_coding	Anxa13	69787
ENSMUSG00000073530.11	21.9084	1.09113	0.157836	6.9131	4.74177e-12	9.08801e-10	ENSMUSG00000073530	protein_coding	Pappa2	23850
ENSMUSG00000060615.5	114.858	2.29792	0.33582	6.84272	7.77028e-12	1.4713e-09	ENSMUSG00000060615	protein_coding	Ang4	219033
ENSMUSG00000021775.11	282.388	-1.67914	0.247032	-6.79725	1.06633e-11	1.99506e-09	ENSMUSG00000021775	protein_coding	Nr1d2	353187
ENSMUSG00000020656.16	24.696	0.854845	0.126632	6.75064	1.47197e-11	2.6288e-09	ENSMUSG00000020656	protein_coding	Grhl1	195733
ENSMUSG00000118384.1	10.4219	1.62241	0.245497	6.60868	3.8775e-11	6.4146e-09	ENSMUSG00000118384	lncRNA	9030625G05Rik	71545
ENSMUSG00000024424.15	10.276	-1.14369	0.175831	-6.50449	7.79587e-11	1.23757e-08	ENSMUSG00000024424	protein_coding	Ttc39c	72747
ENSMUSG00000024131.8	127.94	-0.728001	0.111998	-6.50011	8.02626e-11	1.26141e-08	ENSMUSG00000024131	protein_coding	Slc3a1	20532
ENSMUSG00000095385.3	16.3995	-0.834855	0.129187	-6.46239	1.03064e-10	1.60372e-08	ENSMUSG00000095385	lncRNA	D630033O11Rik	235302
ENSMUSG00000053399.9	16.7551	1.48886	0.231055	6.44375	1.16558e-10	1.79591e-08	ENSMUSG00000053399	protein_coding	Adamts18	208936
ENSMUSG00000028940.2	17.6981	-0.889619	0.138743	-6.41197	1.43649e-10	2.19183e-08	ENSMUSG00000028940	protein_coding	Hes2	15206
ENSMUSG00000028255.6	5235.61	-0.620408	0.097476	-6.36473	1.95637e-10	2.92822e-08	ENSMUSG00000028255	protein_coding	Clca1	23844
ENSMUSG00000028088.14	778.269	-0.597912	0.0948157	-6.30604	2.8627e-10	4.13437e-08	ENSMUSG00000028088	protein_coding	Fmo5	14263
ENSMUSG00000024411.11	157.858	0.943551	0.150738	6.25954	3.86103e-10	5.51636e-08	ENSMUSG00000024411	protein_coding	Aqp4	11829
ENSMUSG00000079445.3	124.771	-0.747776	0.121626	-6.14815	7.8393e-10	1.02889e-07	ENSMUSG00000079445	protein_coding	B3gnt7	227327
ENSMUSG00000023132.8	11.2078	-1.57353	0.255949	-6.14781	7.85611e-10	1.02889e-07	ENSMUSG00000023132	protein_coding	Gzma	14938
ENSMUSG00000031382.14	12.3269	0.956954	0.156126	6.12938	8.82227e-10	1.14587e-07	ENSMUSG00000031382	protein_coding	Asb11	68854
ENSMUSG00000017453.4	22.4524	-0.78132	0.128526	-6.07909	1.20869e-09	1.54437e-07	ENSMUSG00000017453	protein_coding	Pipox	19193
ENSMUSG00000024697.4	111.835	0.598013	0.0986433	6.06237	1.34129e-09	1.66861e-07	ENSMUSG00000024697	protein_coding	Gna14	14675
ENSMUSG00000118086.1	27.4121	1.06777	0.176591	6.04659	1.47943e-09	1.81646e-07	ENSMUSG00000118086	lncRNA	Gm52981	NA
ENSMUSG00000035041.8	18.1354	-0.975978	0.161592	-6.03976	1.54345e-09	1.85166e-07	ENSMUSG00000035041	protein_coding	Creb3l3	208677
ENSMUSG00000027401.9	5.20721	-1.67077	0.277264	-6.02592	1.68151e-09	1.97214e-07	ENSMUSG00000027401	protein_coding	Tgm3	21818
ENSMUSG00000026415.11	44.8144	0.608915	0.101379	6.00631	1.89792e-09	2.19321e-07	ENSMUSG00000026415	protein_coding	Fcamr	64435
ENSMUSG00000073403.11	20.3733	-0.736902	0.12288	-5.99691	2.01112e-09	2.30706e-07	ENSMUSG00000073403	transcribed_unprocessed_pseudogene	Gm10499	NA
ENSMUSG00000051314.11	146.677	0.643023	0.108866	5.90657	3.49303e-09	3.86595e-07	ENSMUSG00000051314	protein_coding	Ffar2	233079
ENSMUSG00000115596.1	4.3705	-1.7181	0.294321	-5.83751	5.29876e-09	5.62671e-07	ENSMUSG00000115596	lncRNA	Gm48969	NA
ENSMUSG00000030223.14	54.8552	-0.753735	0.13048	-5.77663	7.62099e-09	7.93188e-07	ENSMUSG00000030223	protein_coding	Ptpro	19277
ENSMUSG00000017204.4	24.3137	0.717432	0.12422	5.77552	7.67169e-09	7.93212e-07	ENSMUSG00000017204	protein_coding	Gsdma	57911
ENSMUSG00000026579.8	5.5784	-1.37848	0.240454	-5.7328	9.87879e-09	1.00815e-06	ENSMUSG00000026579	protein_coding	F5	14067
ENSMUSG00000023073.2	1069.94	-0.686119	0.120465	-5.69558	1.22956e-08	1.22303e-06	ENSMUSG00000023073	protein_coding	Slc10a2	20494
ENSMUSG00000037664.13	22.0591	-0.609593	0.107314	-5.68044	1.34347e-08	1.31143e-06	ENSMUSG00000037664	protein_coding	Cdkn1c	12577
ENSMUSG00000055748.12	1401.52	0.934799	0.167533	5.5798	2.40799e-08	2.2131e-06	ENSMUSG00000055748	protein_coding	Gsdmc4	74548
ENSMUSG00000033107.6	34.6795	1.09402	0.196738	5.56077	2.68582e-08	2.41214e-06	ENSMUSG00000033107	protein_coding	Rnf125	67664
ENSMUSG00000068086.6	24.783	-1.00208	0.182258	-5.49813	3.83838e-08	3.27847e-06	ENSMUSG00000068086	protein_coding	Cyp2d9	13105
ENSMUSG00000042828.12	23.4932	0.832999	0.15154	5.49691	3.86514e-08	3.28349e-06	ENSMUSG00000042828	protein_coding	Trim72	434246
ENSMUSG00000029359.13	16.2564	-0.831017	0.151801	-5.4744	4.38999e-08	3.66985e-06	ENSMUSG00000029359	protein_coding	Tesc	57816
ENSMUSG00000068196.5	123.093	0.960096	0.175919	5.45759	4.8263e-08	3.95053e-06	ENSMUSG00000068196	protein_coding	Col8a1	12837
ENSMUSG00000030366.10	44.1423	-0.700819	0.129823	-5.39827	6.72857e-08	5.28731e-06	ENSMUSG00000030366	protein_coding	Ceacam12	67315
ENSMUSG00000049112.9	9.49838	-1.02004	0.189082	-5.39469	6.86412e-08	5.36699e-06	ENSMUSG00000049112	protein_coding	Oxtr	18430
ENSMUSG00000086706.7	22.878	0.632679	0.117914	5.3656	8.06821e-08	6.18536e-06	ENSMUSG00000086706	lncRNA	Gm15848	NA
ENSMUSG00000056749.7	69.4763	0.963541	0.181155	5.31888	1.04407e-07	7.92687e-06	ENSMUSG00000056749	protein_coding	Nfil3	18030
ENSMUSG00000029270.10	117.104	0.618509	0.116601	5.30448	1.12997e-07	8.5378e-06	ENSMUSG00000029270	protein_coding	Dipk1a	67266
ENSMUSG00000054978.3	8.95223	0.902902	0.170367	5.29973	1.15971e-07	8.72057e-06	ENSMUSG00000054978	protein_coding	Kbtbd13	74492
ENSMUSG00000047854.5	7.58922	1.14204	0.21553	5.29876	1.16593e-07	8.72563e-06	ENSMUSG00000047854	protein_coding	Stx19	68159
ENSMUSG00000019970.15	909.878	0.740929	0.141919	5.2208	1.78152e-07	1.27266e-05	ENSMUSG00000019970	protein_coding	Sgk1	20393
ENSMUSG00000093867.7	125.539	1.03035	0.199034	5.17674	2.25796e-07	1.57018e-05	ENSMUSG00000093867	transcribed_unprocessed_pseudogene	Gsdmcl2	665769
ENSMUSG00000026826.13	41.0212	0.644901	0.125501	5.13862	2.76757e-07	1.89109e-05	ENSMUSG00000026826	protein_coding	Nr4a2	18227
ENSMUSG00000041681.2	46.366	0.809985	0.15761	5.13919	2.75927e-07	1.89109e-05	ENSMUSG00000041681	protein_coding	Iapp	15874
ENSMUSG00000018983.9	96.2212	0.790581	0.155056	5.09869	3.42009e-07	2.27755e-05	ENSMUSG00000018983	protein_coding	E2f2	242705
ENSMUSG00000050158.7	9.97527	1.17184	0.231524	5.06142	4.16155e-07	2.7201e-05	ENSMUSG00000050158	protein_coding	Olfr165	258458
ENSMUSG00000006345.10	93.1615	-0.759744	0.150417	-5.05093	4.39662e-07	2.83186e-05	ENSMUSG00000006345	protein_coding	Ggt1	14598
ENSMUSG00000101517.6	55.2249	1.01654	0.201335	5.04898	4.4417e-07	2.84922e-05	ENSMUSG00000101517	lncRNA	4732465J04Rik	NA
ENSMUSG00000034057.8	7.20658	-1.01761	0.203283	-5.0059	5.56015e-07	3.46759e-05	ENSMUSG00000034057	protein_coding	Myrfl	237558
ENSMUSG00000021207.9	11.4923	-1.55404	0.310631	-5.00285	5.64884e-07	3.49584e-05	ENSMUSG00000021207	protein_coding	Akr1c21	77337
ENSMUSG00000031298.15	13.0787	-0.708047	0.142841	-4.95688	7.16341e-07	4.38055e-05	ENSMUSG00000031298	protein_coding	Adgrg2	237175
ENSMUSG00000028680.14	41.727	-0.748822	0.151515	-4.94222	7.72394e-07	4.68685e-05	ENSMUSG00000028680	protein_coding	Plk3	12795
ENSMUSG00000079440.2	58.2061	0.679168	0.138544	4.90219	9.4776e-07	5.53717e-05	ENSMUSG00000079440	protein_coding	Alpi	76768
ENSMUSG00000022211.9	20.63	-0.648431	0.132975	-4.87633	1.08079e-06	6.22184e-05	ENSMUSG00000022211	protein_coding	Carmil3	268747
ENSMUSG00000015437.5	10.7535	-1.02668	0.211854	-4.84616	1.25876e-06	7.04011e-05	ENSMUSG00000015437	protein_coding	Gzmb	14939
ENSMUSG00000004892.13	15.1965	-0.657105	0.13687	-4.80095	1.57916e-06	8.70812e-05	ENSMUSG00000004892	protein_coding	Bcan	12032
ENSMUSG00000040649.15	8.18631	-0.942142	0.19761	-4.76768	1.86361e-06	0.000100648	ENSMUSG00000040649	protein_coding	Rimklb	108653
ENSMUSG00000099364.1	7.34288	-0.95343	0.201212	-4.73843	2.15382e-06	0.000113834	ENSMUSG00000099364	lncRNA	5730419F03Rik	NA
ENSMUSG00000038209.12	6.14468	1.67079	0.355764	4.69634	2.6487e-06	0.000136482	ENSMUSG00000038209	protein_coding	Itln1	16429
ENSMUSG00000038209.12	6.14468	1.67079	0.355764	4.69634	2.6487e-06	0.000136482	ENSMUSG00000038209	protein_coding	Itln1	493583
ENSMUSG00000044707.7	13.8385	0.644232	0.137215	4.69507	2.66512e-06	0.000136879	ENSMUSG00000044707	protein_coding	Ccnjl	380694
ENSMUSG00000000983.13	22.1062	-0.811482	0.173465	-4.67808	2.89576e-06	0.000146806	ENSMUSG00000000983	protein_coding	Wfdc18	14038
ENSMUSG00000031364.2	7.2354	1.10197	0.237819	4.63366	3.59252e-06	0.000177548	ENSMUSG00000031364	protein_coding	Grpr	14829
ENSMUSG00000027867.10	6.24834	1.12299	0.243003	4.62132	3.81302e-06	0.000185136	ENSMUSG00000027867	protein_coding	Spag17	74362
ENSMUSG00000040380.14	17.4168	0.601802	0.130376	4.61588	3.91427e-06	0.00018878	ENSMUSG00000040380	protein_coding	Cbln3	56410
ENSMUSG00000056293.12	1609.97	0.643878	0.13968	4.60968	4.03289e-06	0.000193234	ENSMUSG00000056293	protein_coding	Gsdmc2	331063
ENSMUSG00000039579.15	92.9839	0.755125	0.163972	4.6052	4.12075e-06	0.000196248	ENSMUSG00000039579	protein_coding	Grin3a	242443
ENSMUSG00000031257.14	46.3086	1.08661	0.237643	4.57245	4.82044e-06	0.000224801	ENSMUSG00000031257	protein_coding	Nox1	237038
ENSMUSG00000079516.2	16.3731	-0.817322	0.179075	-4.56414	5.01537e-06	0.000232512	ENSMUSG00000079516	protein_coding	Reg3a	19694
ENSMUSG00000055827.13	584.281	0.703697	0.154923	4.54222	5.56645e-06	0.000257301	ENSMUSG00000055827	protein_coding	Gsdmc3	270328
ENSMUSG00000047394.9	12.6879	-0.6531	0.144895	-4.50741	6.56249e-06	0.000298081	ENSMUSG00000047394	protein_coding	Odf3b	70113
ENSMUSG00000015702.13	16.5494	0.731983	0.16359	4.47449	7.65922e-06	0.000335299	ENSMUSG00000015702	protein_coding	Anxa9	71790
ENSMUSG00000068547.7	225.459	-1.09429	0.244873	-4.46882	7.86532e-06	0.000343365	ENSMUSG00000068547	protein_coding	Clca4a	99663
ENSMUSG00000078606.8	17.2789	0.744898	0.168995	4.40781	1.04423e-05	0.00043993	ENSMUSG00000078606	protein_coding	Gvin2	100042856
ENSMUSG00000027400.11	5.02821	-1.02155	0.232206	-4.39932	1.08589e-05	0.000453879	ENSMUSG00000027400	protein_coding	Pdyn	18610
ENSMUSG00000015405.15	22.6818	-0.692646	0.159226	-4.35009	1.36079e-05	0.000555485	ENSMUSG00000015405	protein_coding	Ace2	70008
ENSMUSG00000035042.2	9.18233	-0.884756	0.204397	-4.32863	1.50042e-05	0.000606187	ENSMUSG00000035042	protein_coding	Ccl5	20304
ENSMUSG00000071553.10	13.5729	0.901908	0.208559	4.32448	1.52895e-05	0.000616127	ENSMUSG00000071553	protein_coding	Cpa2	232680
ENSMUSG00000050914.16	56.4639	0.979749	0.226857	4.31879	1.56887e-05	0.000625796	ENSMUSG00000050914	protein_coding	Ankrd37	654824
ENSMUSG00000067813.3	10.1522	-0.689373	0.160428	-4.29708	1.73062e-05	0.000674898	ENSMUSG00000067813	protein_coding	Xkr9	381246
ENSMUSG00000020838.12	15.3831	-0.65146	0.155326	-4.19416	2.73885e-05	0.00101042	ENSMUSG00000020838	protein_coding	Slc6a4	15567
ENSMUSG00000019876.15	12.8222	0.633769	0.151365	4.18703	2.82623e-05	0.00103778	ENSMUSG00000019876	protein_coding	Pkib	18768
ENSMUSG00000026531.4	6.80344	1.16653	0.278952	4.18183	2.89168e-05	0.00105687	ENSMUSG00000026531	protein_coding	Mptx1	66289
ENSMUSG00000031551.12	22.5176	-0.980402	0.235771	-4.15829	3.20644e-05	0.00115315	ENSMUSG00000031551	protein_coding	Ido1	15930
ENSMUSG00000036264.9	12.0065	-0.659277	0.158633	-4.15599	3.23878e-05	0.00116212	ENSMUSG00000036264	protein_coding	Fstl4	320027
ENSMUSG00000104535.1	28.1263	-0.68109	0.165972	-4.10364	4.06703e-05	0.00141098	ENSMUSG00000104535	TEC	Gm42686	NA
ENSMUSG00000030911.7	3.42092	-1.1853	0.289642	-4.09231	4.2709e-05	0.0014752	ENSMUSG00000030911	protein_coding	Zp2	22787
ENSMUSG00000044726.8	6.03455	-0.840116	0.208446	-4.03038	5.56869e-05	0.00185027	ENSMUSG00000044726	protein_coding	Erich5	239368
ENSMUSG00000038224.12	12.5283	0.619169	0.15398	4.0211	5.79268e-05	0.00190855	ENSMUSG00000038224	protein_coding	Serpinf2	18816
ENSMUSG00000078586.3	5.74098	1.06476	0.265357	4.01257	6.0062e-05	0.00196653	ENSMUSG00000078586	unprocessed_pseudogene	Gm11735	NA
ENSMUSG00000076709.2	7.53502	-2.95236	0.735743	-4.01276	6.00141e-05	0.00196653	ENSMUSG00000076709	IG_V_gene	Ighv1-47	NA
ENSMUSG00000041695.2	7.1816	-0.818547	0.204739	-3.99801	6.38777e-05	0.0020699	ENSMUSG00000041695	protein_coding	Kcnj2	16518
ENSMUSG00000113101.1	26.5898	-0.728165	0.182118	-3.99832	6.37943e-05	0.0020699	ENSMUSG00000113101	lncRNA	Gm33424	NA
ENSMUSG00000029544.16	8.96378	-0.668332	0.171972	-3.88629	0.000101787	0.00304122	ENSMUSG00000029544	protein_coding	Cabp1	29867
ENSMUSG00000020889.11	154.096	-1.30898	0.338034	-3.87233	0.000107801	0.00319059	ENSMUSG00000020889	protein_coding	Nr1d1	217166
ENSMUSG00000033177.13	6.60582	0.841774	0.218272	3.85655	0.000115	0.00334726	ENSMUSG00000033177	protein_coding	Tmprss7	208171
ENSMUSG00000076586.2	65.8859	2.51785	0.654521	3.84686	0.000119643	0.00345647	ENSMUSG00000076586	IG_V_gene	Igkv8-21	NA
ENSMUSG00000081169.1	7.6896	-0.800887	0.209514	-3.8226	0.000132052	0.00375285	ENSMUSG00000081169	unprocessed_pseudogene	Gm12551	NA
ENSMUSG00000111043.1	9.24953	-0.695007	0.183216	-3.79338	0.000148613	0.00408746	ENSMUSG00000111043	lncRNA	2210414F02Rik	NA
ENSMUSG00000030854.17	10.3789	0.917062	0.242258	3.78548	0.000153414	0.00420045	ENSMUSG00000030854	protein_coding	Ptpn5	19259
ENSMUSG00000033508.7	3.74447	-1.05853	0.281318	-3.76275	0.000168058	0.00449948	ENSMUSG00000033508	protein_coding	Asprv1	67855
ENSMUSG00000052271.7	28.7379	0.65502	0.174915	3.74479	0.000180545	0.00476083	ENSMUSG00000052271	protein_coding	Bhlha15	17341
ENSMUSG00000032482.9	10.808	0.782089	0.212525	3.67998	0.000233255	0.00586535	ENSMUSG00000032482	protein_coding	Cspg5	29873
ENSMUSG00000107992.1	18.3625	0.672179	0.183445	3.66419	0.000248118	0.00611196	ENSMUSG00000107992	unprocessed_pseudogene	Gm44223	NA
ENSMUSG00000028957.12	172.395	-0.961236	0.264273	-3.63729	0.000275527	0.00667208	ENSMUSG00000028957	protein_coding	Per3	18628
ENSMUSG00000029188.14	79.4049	1.30203	0.360371	3.61304	0.000302628	0.00719531	ENSMUSG00000029188	protein_coding	Slc34a2	20531
ENSMUSG00000091956.2	4.10432	1.03357	0.288345	3.58447	0.000337761	0.00786408	ENSMUSG00000091956	protein_coding	C2cd4b	75697
ENSMUSG00000038550.10	28.8235	-1.50617	0.42781	-3.52065	0.000430493	0.00966519	ENSMUSG00000038550	protein_coding	Ciart	229599
ENSMUSG00000074195.3	12.9	0.888181	0.25426	3.49321	0.000477259	0.0104903	ENSMUSG00000074195	protein_coding	Clca4b	99709
ENSMUSG00000064140.3	8.04961	0.7465	0.213939	3.48932	0.000484254	0.0105849	ENSMUSG00000064140	protein_coding	Trim38	214158
ENSMUSG00000113737.1	5.02	1.23997	0.355439	3.48856	0.000485635	0.0106003	ENSMUSG00000113737	lncRNA	BB123696	NA
ENSMUSG00000052363.8	4.90396	0.811303	0.234613	3.45805	0.000544105	0.0115146	ENSMUSG00000052363	protein_coding	Zdhhc19	245308
ENSMUSG00000009628.14	3.52349	0.959066	0.279954	3.4258	0.000612986	0.0126426	ENSMUSG00000009628	protein_coding	Tex15	104271
ENSMUSG00000105105.1	5.07748	0.823085	0.240413	3.42363	0.000617909	0.0127121	ENSMUSG00000105105	lncRNA	Gm31363	NA
ENSMUSG00000074139.8	7.63941	-0.795502	0.233906	-3.40095	0.000671521	0.0135477	ENSMUSG00000074139	protein_coding	1700057G04Rik	78459
ENSMUSG00000027971.16	8.95809	-0.631229	0.186454	-3.38544	0.000710653	0.0141914	ENSMUSG00000027971	protein_coding	Ndst4	64580
ENSMUSG00000059654.7	4.67798	0.874377	0.259142	3.37413	0.000740504	0.0147127	ENSMUSG00000059654	protein_coding	Reg1	19692
ENSMUSG00000111078.1	4.92419	-1.02567	0.305363	-3.35886	0.000782648	0.0154524	ENSMUSG00000111078	lncRNA	Gm35028	NA
ENSMUSG00000036814.13	5.75551	-0.845006	0.257225	-3.28508	0.00101954	0.0188973	ENSMUSG00000036814	protein_coding	Slc6a20a	102680
ENSMUSG00000057346.12	21.893	-0.600473	0.183399	-3.27413	0.00105986	0.0195044	ENSMUSG00000057346	protein_coding	Apol9a	223672
ENSMUSG00000019232.14	6.09792	-0.738821	0.227361	-3.24956	0.00115585	0.0208558	ENSMUSG00000019232	protein_coding	Etnppl	71760
ENSMUSG00000054417.5	185.447	0.633674	0.19625	3.22891	0.00124264	0.022117	ENSMUSG00000054417	protein_coding	Cyp3a44	337924
ENSMUSG00000031373.4	11.9899	-0.729071	0.225936	-3.22689	0.00125143	0.022198	ENSMUSG00000031373	protein_coding	Car5b	56078
ENSMUSG00000101122.1	4.96299	-0.753356	0.234302	-3.21533	0.00130296	0.0228372	ENSMUSG00000101122	processed_pseudogene	Gm17971	NA
ENSMUSG00000060780.2	5.99284	-0.652963	0.203403	-3.21019	0.00132646	0.0231868	ENSMUSG00000060780	protein_coding	Lrrtm1	74342
ENSMUSG00000076614.7	32.9546	-1.00206	0.31295	-3.20199	0.00136481	0.0236227	ENSMUSG00000076614	IG_C_gene	Ighg1	NA
ENSMUSG00000093894.1	74.7589	1.04041	0.326966	3.182	0.0014626	0.02485	ENSMUSG00000093894	IG_V_gene	Ighv1-53	NA
ENSMUSG00000030278.11	61.6902	-0.704377	0.221882	-3.17455	0.00150067	0.0252522	ENSMUSG00000030278	protein_coding	Cidec	14311
ENSMUSG00000096498.3	4.07018	-2.07931	0.655047	-3.17429	0.00150201	0.0252522	ENSMUSG00000096498	IG_V_gene	Ighv2-5	NA
ENSMUSG00000091476.8	7.8779	-0.591699	0.186709	-3.1691	0.0015291	0.0255172	ENSMUSG00000091476	protein_coding	Catspere2	545391
ENSMUSG00000022705.5	4.26467	-0.772785	0.246057	-3.14067	0.00168561	0.0275948	ENSMUSG00000022705	protein_coding	Drd3	13490
ENSMUSG00000027398.13	7.17822	-0.609931	0.195051	-3.12703	0.00176585	0.0286399	ENSMUSG00000027398	protein_coding	Il1b	16176
ENSMUSG00000028750.12	5.96763	-0.635401	0.203365	-3.12444	0.00178146	0.0288039	ENSMUSG00000028750	protein_coding	Pla2g2c	18781
ENSMUSG00000026109.14	7.01547	-0.660274	0.213948	-3.08615	0.0020277	0.03169	ENSMUSG00000026109	protein_coding	Tmeff2	56363
ENSMUSG00000067229.3	11.7064	-0.685029	0.222026	-3.08535	0.00203312	0.03169	ENSMUSG00000067229	protein_coding	Cyp2c66	69888
ENSMUSG00000095457.3	310.519	0.686359	0.223048	3.07718	0.00208969	0.0321977	ENSMUSG00000095457	unprocessed_pseudogene	Gvin-ps5	NA
ENSMUSG00000005360.14	13.3042	-0.633812	0.208239	-3.04368	0.00233702	0.0348469	ENSMUSG00000005360	protein_coding	Slc1a3	20512
ENSMUSG00000081683.5	7.18641	0.622997	0.205241	3.03545	0.0024018	0.0354763	ENSMUSG00000081683	protein_coding	Fzd10	93897
ENSMUSG00000047246.7	13.935	-0.617852	0.205346	-3.00884	0.00262247	0.0377424	ENSMUSG00000047246	protein_coding	H2bc6	319179
ENSMUSG00000034768.4	4.6078	-0.73814	0.247048	-2.98784	0.00280956	0.0396365	ENSMUSG00000034768	protein_coding	Asb16	217217
ENSMUSG00000025479.9	53.4272	-1.41269	0.474505	-2.97719	0.00290903	0.0405304	ENSMUSG00000025479	protein_coding	Cyp2e1	13106
ENSMUSG00000044162.12	8.31547	0.697438	0.234703	2.97158	0.00296275	0.0410243	ENSMUSG00000044162	protein_coding	Tnip3	414084
ENSMUSG00000076680.1	31.3152	-1.27358	0.431328	-2.9527	0.00315013	0.0428813	ENSMUSG00000076680	IG_V_gene	Ighv6-6	NA
ENSMUSG00000063522.5	21.6037	-0.881884	0.301555	-2.92446	0.0034506	0.0459626	ENSMUSG00000063522	protein_coding	Ly6m	67038
ENSMUSG00000040328.16	4.2609	0.703314	0.243485	2.88853	0.00387042	0.0496687	ENSMUSG00000040328	protein_coding	Olfr56	18356

## Sheet: Rhythmic in control
	external_gene_name	CycID	BH.Q	ADJ.P	PER	LAG	AMP	1...7	1...8	1...9	1...10	5...11	5...12	5...13	5...14	9...15	9...16	9...17	9...18	13...19	13...20	13...21	13...22	17...23	17...24	17...25	17...26	21...27	21...28	21...29	21...30
1	Nr1d2	ENSMUSG00000021775.11	8.48444e-08	2.88665e-12	24	10	261.101	330.028	185.574	250.673	203.492	482.928	471.863	547.441	447.858	832.56	938.791	909.257	633.491	587.821	505.144	602.877	503.505	341.422	301.044	305.235	303.411	115.019	105.392	102.356	110.397
2	Nfil3	ENSMUSG00000056749.7	1.05246e-07	7.42915e-12	24	20	31.2098	53.8344	58.653	55.7052	58.2976	25.3107	33.5713	21.5104	18.4985	14.7269	9.54703	8.50767	18.9776	39.618	39.8515	37.5494	33.712	79.6346	63.8255	71.5123	45.2358	127.991	81.6786	79.3977	102.368
3	Per2	ENSMUSG00000055866.9	1.05246e-07	1.79039e-11	24	14	243.635	40.9609	48.0762	23.7263	41.7983	58.7208	65.2775	66.6823	36.0234	218.94	335.207	227.58	303.642	820.001	736.714	598.705	978.736	567.511	355.295	484.016	378.436	195.445	252.062	272.631	160.577
4	Nr1d1	ENSMUSG00000020889.11	1.05246e-07	1.79039e-11	24	8	246.325	157.992	75.9605	144.421	113.295	439.394	405.653	535.61	391.389	710.817	560.092	547.681	409.375	160.315	157.252	117.864	138.111	44.8517	41.4866	54.0703	31.996	17.296	16.687	7.65279	14.0505
5	Cltb	ENSMUSG00000047547.14	1.05246e-07	1.79039e-11	24	14	131.859	282.045	274.035	255.831	346.486	414.083	374.879	330.185	353.418	487.951	461.44	429.637	516.915	630.203	714.095	664.416	664.453	537.305	507.413	568.61	531.796	498.99	428.593	452.471	389.399
6	Anxa7	ENSMUSG00000021814.17	4.36389e-07	8.90833e-11	24	8	160.26	653.034	608.645	568.399	643.474	802.855	768.409	785.131	756.491	977.865	904.846	899.686	875.682	683.641	789.49	718.654	630.741	522.659	599.96	586.924	575.928	511.962	539.255	506.041	503.81
7	Rrm2	ENSMUSG00000020649.11	7.82518e-07	1.86364e-10	24	0	21.9993	95.9656	115.383	104.189	82.4967	62.7705	55.9521	62.3802	60.3635	41.2353	47.7351	53.1729	51.5107	39.618	37.6973	36.5064	36.9745	51.2591	58.5067	44.4772	59.5788	81.2913	64.1133	80.3543	111.4
8	Surf1	ENSMUSG00000015790.16	1.00464e-06	3.75989e-10	24	6	43.6875	307.792	312.496	307.41	333.286	338.151	381.407	362.451	380.679	354.427	330.964	357.322	333.464	281.933	287.577	322.299	301.233	228.835	275.513	260.758	265.898	300.951	274.019	271.674	272.981
9	Saraf	ENSMUSG00000031532.7	1.00464e-06	3.75989e-10	24	20	122.728	567.601	614.414	583.872	571.977	468.754	506.367	531.308	462.462	428.061	454.014	446.653	426.545	607.169	558.998	499.616	605.729	767.971	639.319	671.518	710.532	772.267	755.308	757.626	711.556
10	Calr	ENSMUSG00000003814.8	1.00464e-06	3.75989e-10	24	20	993.381	2553.62	3175.92	3255.66	2802.69	2418.69	2129.91	2072.53	2288.94	1926.28	1598.6	1711.11	2128.21	2952	2733.6	2213.33	2779.61	3933.22	3378.5	3410.79	4319.46	4073.21	4032.11	4180.34	4249.27
11	Myo1a	ENSMUSG00000025401.9	1.00464e-06	3.75989e-10	24	10	725.295	1241.7	1194.21	1321.45	1376.04	1953.98	2038.52	1689.64	1673.63	2658.69	2569.21	2519.33	2411.06	2029.73	2522.49	2396.91	2341.36	1191.77	1329.7	1957.87	1389.07	1188.24	1158.43	976.688	1097.94
12	Ctsl	ENSMUSG00000021477.9	1.66075e-06	7.34543e-10	24	20	128.538	835.603	839.411	793.283	864.565	730.972	756.286	710.92	717.547	710.817	675.717	694.439	666.025	769.327	737.791	714.482	836.276	949.208	828.668	909.601	922.368	1012.68	969.604	1061.83	916.292
13	Ergic1	ENSMUSG00000001576.15	1.66075e-06	7.34543e-10	24	22	113.833	678.781	705.759	723.135	643.474	581.133	580.97	660.37	561.77	470.278	458.257	475.366	531.374	618.225	500.836	526.735	564.405	676.437	628.681	658.436	639.92	767.079	749.16	767.192	823.96
14	St6galnac6	ENSMUSG00000026811.18	1.95071e-06	1.39374e-09	24	12	293.756	1372.78	1373.06	1402.94	1467.34	1768.71	1653.39	1659.53	1622.02	2069.62	1756.65	1814.26	2160.74	2190.97	2275.84	2183.08	2294.59	1733.65	1849.88	1769.49	1643.93	1580.86	1734.57	1575.52	1537.52
15	Ciart	ENSMUSG00000038550.10	1.95071e-06	1.39374e-09	24	10	35.5048	2.34062	5.76915	4.12631	7.69969	22.2734	16.7856	21.5104	8.76244	147.269	181.394	133.996	126.518	51.5955	80.78	60.4963	56.5492	17.3915	19.1476	13.9536	14.343	5.18881	0.878265	4.783	7.02524
16	Capn9	ENSMUSG00000031981.7	1.95071e-06	1.39374e-09	24	8	42.0791	100.647	98.0756	86.6525	102.296	145.79	139.88	159.177	145.067	168.868	144.266	147.821	160.858	104.112	130.325	134.552	122.886	67.7352	95.7382	89.8264	59.5788	71.7785	80.8003	66.0053	75.2704
17	Usp2	ENSMUSG00000032010.15	1.95071e-06	1.39374e-09	24	14	112.772	23.4062	35.5764	18.5684	51.6979	101.243	76.4679	37.6433	56.4691	167.886	240.797	178.661	178.028	333.528	373.742	288.922	415.419	265.449	180.839	228.49	200.803	159.123	200.244	220.974	113.407
18	Arhgap20	ENSMUSG00000053199.13	1.95071e-06	1.39374e-09	24	2	129.237	518.448	536.531	571.494	503.78	267.281	311.467	435.586	351.471	225.812	237.615	233.961	202.428	151.101	109.861	147.069	118.536	193.137	285.087	207.56	232.799	241.28	305.636	298.459	340.222
19	Cmtm6	ENSMUSG00000032434.9	1.95071e-06	1.39374e-09	24	20	77.6948	610.903	640.376	657.115	619.275	582.146	595.89	603.368	609.476	560.603	511.296	470.049	544.929	623.753	606.389	564.284	547.005	706.643	681.869	658.436	699.499	729.892	720.177	735.625	705.535
20	Slc9a3r1	ENSMUSG00000020733.3	1.95071e-06	1.39374e-09	24	14	241.642	379.181	433.648	432.231	494.98	706.674	561.386	451.719	514.063	916.012	758.458	695.502	854.897	1077.06	1270.94	893.885	1026.59	892.457	888.238	947.974	952.158	797.347	719.299	744.234	699.513
21	Tef	ENSMUSG00000022389.15	1.95071e-06	1.39374e-09	24	12	440.075	117.031	75.9605	77.3683	140.794	358.399	351.566	343.091	275.53	1121.21	1193.38	1064.52	853.994	937.012	924.123	1001.32	837.363	522.659	488.265	568.61	487.663	215.335	251.184	241.063	242.873
22	Il1r1	ENSMUSG00000026072.12	2.80378e-06	2.5756e-09	24	2	66.3162	306.622	274.035	271.305	239.79	186.287	235.931	267.805	256.058	152.178	140.023	160.582	151.821	141.888	101.244	124.122	100.049	135.47	163.819	143.897	123.571	191.121	209.027	179.841	188.678
23	Rorc	ENSMUSG00000028150.14	2.80378e-06	2.5756e-09	24	16	270.269	216.508	254.804	197.031	305.788	170.088	199.563	177.461	193.747	260.175	265.195	281.817	258.457	579.529	622.545	537.166	637.266	614.193	669.104	709.89	705.016	543.095	632.351	599.788	515.853
24	Fa2h	ENSMUSG00000033579.16	2.80378e-06	2.5756e-09	24	12	201.194	338.22	380.764	298.126	449.882	647.953	580.97	444.19	479.013	678.418	684.204	657.218	794.35	878.967	924.123	869.895	902.612	671.86	618.043	706.402	688.466	520.61	468.993	475.43	452.626
25	Esco2	ENSMUSG00000022034.10	2.80378e-06	2.5756e-09	24	2	20.2705	63.1968	62.4991	79.4314	50.5979	39.4847	40.099	43.0209	57.4427	40.2535	30.7626	29.7768	16.2665	9.21349	9.6936	12.5165	14.1373	20.1375	23.4027	14.8257	25.3762	34.592	32.4958	36.3508	59.2127
26	Pgap6	ENSMUSG00000024180.14	2.80378e-06	2.5756e-09	24	10	97.233	712.72	714.413	713.851	711.671	795.768	829.957	777.602	764.279	891.467	896.36	887.988	863.934	783.147	853.037	855.293	789.514	682.844	730.802	748.263	679.64	643.412	701.734	676.316	658.365
27	Oga	ENSMUSG00000025220.8	2.80378e-06	2.5756e-09	24	2	128.352	904.651	975.948	908.819	837.066	661.115	679.818	813.094	800.303	614.602	586.612	576.395	618.129	534.383	532.071	486.057	548.092	617.855	611.661	480.528	573.722	606.226	625.324	670.576	626.25
28	Atp1b1	ENSMUSG00000026576.12	4.01607e-06	4.6457e-09	24	14	949.04	2525.53	2799.96	2562.44	3183.27	3424.03	3350.6	3091.05	3132.09	3567.83	4218.72	3800.8	4574.51	5141.13	5990.65	4888.73	5404.8	4817.44	3584.87	4378.82	4257.68	3159.12	3426.99	3675.25	3162.36
29	Agbl2	ENSMUSG00000040812.14	4.01607e-06	4.6457e-09	24	0	15.7141	40.9609	51.9223	50.5473	45.0982	9.11185	24.2459	34.4167	23.3665	9.81792	9.54703	9.57113	11.7481	8.29214	4.30827	6.25824	2.17497	15.5608	12.7651	11.3373	9.9298	23.3496	30.7393	36.3508	27.0974
30	Per3	ENSMUSG00000028957.12	4.01607e-06	4.6457e-09	24	12	187.877	65.5375	52.8839	47.4525	47.2981	148.827	115.634	115.081	73.0203	534.095	501.749	439.209	320.812	389.731	330.659	448.507	339.295	239.819	298.916	244.188	257.072	90.8041	100.122	106.183	84.3029
31	Tpm4	ENSMUSG00000031799.10	4.01607e-06	4.6457e-09	24	20	89.2783	744.318	712.49	768.525	695.172	652.003	649.977	645.313	659.13	596.93	613.131	563.633	609.995	665.214	717.327	637.297	750.365	756.071	781.862	749.135	805.417	763.619	808.882	852.33	817.939
32	Nap1l1	ENSMUSG00000058799.16	4.01607e-06	4.6457e-09	24	0	75.5168	495.042	495.185	510.631	433.382	423.195	399.125	428.058	469.277	359.336	384.003	384.972	338.886	299.438	319.889	293.094	311.021	397.258	415.93	316.573	394.985	443.643	454.063	455.341	468.684
33	Tmed10	ENSMUSG00000021248.9	4.01607e-06	4.6457e-09	24	20	131.541	1002.96	1022.1	981.03	985.56	880.812	881.246	947.534	922.003	843.359	821.044	812.483	854.897	1013.48	966.129	908.488	874.338	1060.88	1127.58	1101.46	1130.89	1222.83	1093.44	1141.22	1100.95
34	Cldn8	ENSMUSG00000050520.4	4.01607e-06	4.6457e-09	24	0	120.064	298.43	290.38	364.147	360.785	125.541	165.991	214.029	243.401	64.7983	36.0665	62.7441	59.644	61.7304	43.0827	57.3672	88.0863	153.777	153.181	129.071	153.36	204.093	255.575	269.761	295.06
35	Stom	ENSMUSG00000026880.11	5.73521e-06	8.19539e-09	24	20	52.8377	214.167	225.958	186.715	222.191	159.964	191.17	180.688	175.249	137.451	177.15	162.709	145.495	208.225	211.105	166.886	183.785	255.38	211.688	246.805	285.758	292.303	270.506	282.197	296.064
36	Sri	ENSMUSG00000003161.15	5.73521e-06	8.19539e-09	24	8	202.118	1186.7	1234.6	1115.13	1129.65	1321.22	1289.7	1305.68	1454.57	1353.89	1391.74	1496.29	1398.92	1055.87	1282.79	1213.06	1265.83	935.478	1071.2	934.02	1111.03	988.468	977.509	936.51	921.31
37	Abcg2	ENSMUSG00000029802.13	5.73521e-06	8.19539e-09	24	2	176.021	642.501	813.45	858.272	691.872	518.363	617.338	721.675	666.919	393.699	389.307	386.036	442.812	306.809	283.269	337.945	313.196	371.628	486.137	382.852	495.387	475.641	560.333	565.35	573.059
38	Gm9860	ENSMUSG00000110060.1	5.73521e-06	8.19539e-09	24	8	71.4895	230.552	203.843	241.389	250.79	240.958	251.785	288.24	291.108	293.556	372.334	388.163	324.427	264.427	288.654	305.611	266.434	172.084	219.134	213.665	197.493	112.424	140.522	144.446	142.512
39	Degs2	ENSMUSG00000021263.11	5.73521e-06	8.19539e-09	24	12	134.732	424.823	411.533	459.052	521.379	662.128	675.156	522.703	564.691	696.091	678.9	741.231	817.846	793.282	927.355	852.163	843.888	626.093	648.893	686.343	696.189	602.766	580.533	602.657	619.225
40	Lima1	ENSMUSG00000023022.14	5.73521e-06	8.19539e-09	24	12	191.109	777.087	882.68	783.998	938.262	1239.21	1186.18	1130.37	1105.04	1197.79	1297.34	1204.9	1276.92	1368.2	1479.89	1350.74	1461.58	1209.16	1094.61	1339.55	1280.94	1024.79	1030.2	1010.17	1045.76
41	Blnk	ENSMUSG00000061132.13	5.73521e-06	8.19539e-09	24	12	127.633	290.237	249.035	279.557	236.49	401.934	340.375	301.146	295.976	434.934	528.269	483.874	466.308	480.023	601.003	567.414	593.767	394.512	416.993	394.19	330.993	345.92	279.288	279.327	271.977
42	Slc25a5	ENSMUSG00000016319.3	5.73521e-06	8.19539e-09	24	14	428.262	3892.46	3687.45	3928.24	3627.65	4014.27	3896.13	4045.04	3860.34	4464.21	4117.95	4198.54	4505.83	4939.35	5356.25	4684.29	5061.15	4671.9	4467.78	4610.8	4664.8	4384.54	4316.67	4645.24	4281.38
43	Bcas1	ENSMUSG00000013523.13	7.85417e-06	1.41627e-08	24	4	97.8806	341.731	347.111	341.452	311.287	449.518	334.78	348.469	372.89	319.082	342.632	343.497	304.546	178.742	194.949	221.124	227.284	144.624	196.795	179.653	167.703	234.361	266.992	212.365	229.826
44	Ticrr	ENSMUSG00000046591.10	7.85417e-06	1.41627e-08	24	2	11.6353	31.5984	54.8069	58.7999	32.9987	30.3728	37.3014	43.0209	38.9442	25.5266	23.3372	19.1423	21.6887	13.8202	8.61654	9.38736	16.3123	18.3068	21.2752	22.6746	24.2728	31.9976	28.9827	25.8282	36.1298
45	Rrm1	ENSMUSG00000030978.10	7.85417e-06	1.41627e-08	24	0	62.1321	276.194	338.457	332.168	223.291	227.796	215.416	202.198	250.216	198.322	158.056	161.646	169.895	150.18	129.248	138.724	116.361	180.322	247.856	187.502	221.766	253.387	265.236	239.15	300.078
46	Herpud1	ENSMUSG00000031770.16	7.85417e-06	1.41627e-08	24	14	128.557	401.417	431.725	390.968	500.48	449.518	442.022	453.87	448.832	581.221	586.612	571.077	618.129	706.675	683.938	633.125	756.889	698.405	507.413	620.936	710.532	555.202	459.332	459.168	546.965
47	Pkm	ENSMUSG00000032294.17	7.85417e-06	1.41627e-08	24	14	390.456	1674.72	1735.55	1906.35	1845.72	2193.93	2080.49	1882.16	1830.38	2552.66	2520.41	2439.57	2410.16	2821.17	2954.39	2688.96	2832.9	2632.52	2341.33	2685.2	2229.79	2319.4	2387.12	2273.84	2378.55
48	Igfbp3	ENSMUSG00000020427.11	7.85417e-06	1.41627e-08	24	4	136.761	326.517	402.879	336.294	428.983	406.996	521.287	534.534	395.283	316.137	334.146	292.451	385.879	105.955	144.327	234.684	245.772	98.8568	230.835	144.769	121.364	249.928	288.949	168.361	210.757
49	9530068E07Rik	ENSMUSG00000036275.13	7.85417e-06	1.41627e-08	24	22	65.072	646.012	649.029	692.188	636.874	604.419	629.462	608.745	622.133	545.876	520.843	532.793	528.663	577.686	548.227	502.745	566.58	640.738	610.597	675.006	642.127	709.137	669.238	658.14	669.405
50	Rdh11	ENSMUSG00000066441.14	7.85417e-06	1.41627e-08	24	0	32.1304	187.25	214.42	217.663	164.993	157.939	128.69	147.346	149.935	123.706	115.625	130.805	103.021	105.955	107.707	102.218	109.836	129.978	146.799	151.746	130.191	150.475	169.505	175.058	168.606
51	D430020J02Rik	ENSMUSG00000112980.1	7.85417e-06	1.41627e-08	24	0	8.0066	28.0875	27.8842	33.0105	17.5993	11.1367	13.0555	23.6615	16.5513	15.7087	9.54703	9.57113	8.13327	5.5281	4.30827	5.2152	5.43742	15.5608	10.6376	10.4652	14.343	21.62	23.7131	17.2188	19.0685
52	Naa60	ENSMUSG00000005982.14	7.85417e-06	1.41627e-08	24	14	53.3475	148.63	149.998	164.021	192.492	176.162	202.36	171.008	174.275	208.14	242.919	179.725	224.117	292.989	268.19	293.094	328.42	249.888	288.279	289.538	265.898	210.147	219.566	243.933	200.721
53	Zfand5	ENSMUSG00000024750.11	7.85417e-06	1.41627e-08	24	0	126.63	689.314	732.682	677.746	701.771	379.66	437.359	519.477	541.324	354.427	359.605	381.782	337.079	326.158	308.041	334.816	297.971	430.21	494.648	344.48	438.014	473.046	454.063	529.956	519.868
54	Ckap5	ENSMUSG00000040549.16	1.08581e-05	2.40125e-08	24	2	67.6188	370.989	421.148	434.294	345.386	300.691	317.062	417.302	384.574	276.865	286.411	261.611	268.398	245.079	215.413	203.393	202.272	268.195	226.581	224.13	268.105	268.953	283.679	263.065	331.19
55	Abcd3	ENSMUSG00000028127.10	1.08581e-05	2.40125e-08	24	18	400.495	1442.99	1411.52	1216.23	1527.84	989.141	1117.18	1333.65	1279.32	1138.88	1146.7	1057.08	1209.15	1809.53	1762.08	1595.85	1511.6	2030.23	1859.45	1896.82	2127.18	1822.14	1597.56	1903.63	1685.05
56	Glipr2	ENSMUSG00000028480.14	1.08581e-05	2.40125e-08	24	0	36.7185	150.97	130.767	127.916	130.895	96.1806	106.309	117.232	101.255	78.5434	73.1939	68.0614	75.9105	70.0225	47.3909	42.7646	61.9866	110.756	118.077	75.8728	93.7814	180.743	147.548	117.662	124.447
57	E2f2	ENSMUSG00000018983.9	1.08581e-05	2.40125e-08	24	22	33.71	72.5593	81.7296	85.6209	87.9964	86.0563	61.5474	43.0209	66.2051	37.3081	20.1548	40.4114	22.5924	54.3596	51.6992	36.5064	41.3244	80.55	102.121	75.0007	73.9219	121.072	137.888	136.794	101.364
58	P2rx4	ENSMUSG00000029470.15	1.08581e-05	2.40125e-08	24	6	158.335	839.114	786.527	856.209	777.668	864.613	884.044	943.232	892.795	825.687	800.889	865.655	797.964	608.09	710.864	619.566	723.177	547.374	562.728	629.657	561.585	611.414	711.394	601.701	625.246
59	Dbp	ENSMUSG00000059824.12	1.08581e-05	2.40125e-08	24	10	77.8761	12.8734	8.65372	7.22104	8.79964	121.491	92.321	74.211	67.1787	470.278	419.008	339.243	258.457	115.169	141.096	140.81	104.398	41.1903	38.2953	43.605	30.8927	22.4848	15.8088	19.132	17.0613
60	Kif23	ENSMUSG00000032254.10	1.08581e-05	2.40125e-08	24	4	59.6868	198.953	177.882	176.4	112.195	171.1	200.495	196.82	173.302	155.123	134.719	147.821	115.673	58.045	91.5507	102.218	57.6367	54.9204	89.3557	50.5819	70.6119	109.83	82.5569	103.313	106.382
61	Pclaf	ENSMUSG00000040204.6	1.08581e-05	2.40125e-08	24	0	61.1864	179.058	224.997	231.073	145.194	137.69	108.174	104.326	148.962	80.507	76.3762	95.7113	97.5993	64.4944	53.8533	59.4533	59.8117	90.6187	132.97	74.1286	110.331	180.743	162.479	202.799	213.768
62	Slc13a2	ENSMUSG00000001095.5	1.08581e-05	2.40125e-08	24	8	181.412	450.57	491.339	547.767	492.78	687.438	765.612	589.386	553.007	922.885	904.846	1019.86	750.972	449.618	523.455	539.252	599.204	263.618	432.95	422.969	380.642	355.433	476.898	285.067	334.201
63	Cgrrf1	ENSMUSG00000055128.15	1.08581e-05	2.40125e-08	24	14	33.3329	72.5593	64.4222	44.3578	60.4975	97.193	83.9282	77.4376	82.7564	118.797	111.382	102.092	114.769	140.045	156.175	135.595	144.636	160.185	120.205	130.815	140.12	127.126	81.6786	118.618	110.397
64	Clcn2	ENSMUSG00000022843.17	1.08581e-05	2.40125e-08	24	10	249.1	457.592	489.416	583.872	498.28	907.135	819.699	682.956	731.177	1153.61	993.952	1000.72	985.03	771.169	921.969	907.445	853.676	553.781	643.574	693.32	518.556	490.342	603.368	484.039	503.81
65	Bnip5	ENSMUSG00000048905.5	1.08581e-05	2.40125e-08	24	0	126.644	558.239	448.071	417.789	421.283	190.336	273.233	378.584	294.029	202.249	237.615	192.486	159.954	172.292	116.323	102.218	95.6987	230.666	252.111	165.699	195.286	298.356	373.262	310.895	349.255
66	Fbn1	ENSMUSG00000027204.13	1.50706e-05	3.99941e-08	24	2	98.0873	270.342	335.572	369.305	310.187	224.759	241.527	364.602	270.662	148.251	193.062	121.234	178.028	112.405	104.475	131.423	122.886	144.624	154.245	139.536	125.777	224.848	309.149	218.105	244.88
67	Prnp	ENSMUSG00000079037.9	1.50706e-05	3.99941e-08	24	0	185.766	1178.5	1201.91	1155.37	1135.15	1157.2	1160.07	1054.01	1104.07	881.649	811.497	902.877	893.756	833.821	769.026	806.27	854.763	977.584	971.211	969.776	921.265	1190.83	1220.79	1122.09	1038.73
68	Dlgap4	ENSMUSG00000061689.15	1.50706e-05	3.99941e-08	24	14	28.9331	174.376	162.498	171.242	211.191	218.684	212.618	205.425	188.879	261.157	249.283	212.692	233.154	261.663	250.957	249.287	292.533	236.158	249.983	258.142	249.348	234.361	218.688	225.757	229.826
69	Kntc1	ENSMUSG00000029414.11	1.50706e-05	3.99941e-08	24	0	26.9052	85.4328	90.3833	90.7788	47.2981	48.5965	46.6268	51.625	58.4163	42.2171	25.4587	35.0941	23.4961	18.427	10.7707	11.4734	13.0498	32.9523	49.9966	17.442	38.6159	56.2121	73.7742	63.1355	70.2524
70	M6pr	ENSMUSG00000007458.14	1.50706e-05	3.99941e-08	24	22	106.559	987.743	987.486	921.198	1039.46	807.917	854.203	932.477	908.373	792.306	774.37	767.817	825.979	902.001	917.661	870.938	850.413	946.462	982.913	912.217	1039.32	1021.33	1048.65	1059.91	1078.88
71	Lpcat3	ENSMUSG00000004270.13	1.50706e-05	3.99941e-08	24	20	71.2771	392.055	467.301	421.915	437.782	390.797	379.542	417.302	342.709	393.699	340.511	314.784	339.79	431.191	471.755	349.418	423.032	480.554	510.604	504.946	472.217	537.042	540.133	541.435	486.749
72	Ethe1	ENSMUSG00000064254.6	1.50706e-05	3.99941e-08	24	12	254.439	1277.98	1256.71	1264.71	1311.15	1686.7	1644.99	1462.71	1401.02	1910.57	1661.18	1734.5	1919.45	1925.62	2198.29	2015.15	2292.42	1549.67	1572.23	1776.47	1588.77	1656.96	1452.65	1521.95	1455.23
73	Neil3	ENSMUSG00000039396.11	1.50706e-05	3.99941e-08	24	2	27.3957	81.9218	87.4988	100.063	59.3976	63.7829	53.1545	65.6068	63.2843	42.2171	42.4312	62.7441	34.3405	10.1348	4.30827	13.5595	3.26245	8.23807	23.4027	12.2094	26.4795	38.0513	36.8871	36.3508	58.2091
74	Pdia6	ENSMUSG00000020571.13	1.50706e-05	3.99941e-08	24	22	283.144	1040.41	1301.9	1312.17	1101.06	891.948	872.853	901.287	939.528	903.249	654.502	700.819	866.645	969.259	831.496	757.247	863.463	1210.08	1144.6	1020.36	1218.06	1362.93	1459.68	1412.9	1478.31
75	Cys1	ENSMUSG00000062563.15	1.50706e-05	3.99941e-08	24	14	29.4338	11.7031	7.6922	4.12631	15.3994	20.2486	22.3808	18.2839	20.4457	54.9804	100.774	53.1729	64.1625	56.2023	61.3928	99.0888	107.661	47.5977	44.6778	68.0239	56.2689	33.7272	25.4697	23.915	33.119
76	Vcan	ENSMUSG00000021614.16	1.50706e-05	3.99941e-08	24	2	18.5153	117.031	134.613	159.894	111.096	103.268	108.174	117.232	126.569	80.507	101.835	88.2671	97.5993	77.3933	57.0845	78.228	80.4739	99.7721	98.9295	83.7217	95.9881	106.371	108.905	110.009	100.361
77	Ms4a12	ENSMUSG00000101031.2	1.50706e-05	3.99941e-08	24	2	64.1083	269.172	278.842	229.01	174.893	174.137	152.936	171.008	219.061	119.779	105.017	126.552	116.577	58.9663	47.3909	75.0989	47.8493	49.4284	106.376	63.6634	83.8517	106.371	154.575	75.5713	112.404
78	Slc35g1	ENSMUSG00000044026.3	1.50706e-05	3.99941e-08	24	12	135.198	425.994	508.647	400.252	518.079	581.133	595.89	530.232	590.004	584.166	763.762	721.025	747.357	835.664	827.187	787.495	742.752	656.299	625.49	625.296	673.02	598.442	444.402	595.005	525.889
79	Tnfrsf11a	ENSMUSG00000026321.7	2.09302e-05	6.55138e-08	24	0	63.2255	362.797	360.572	312.568	351.986	253.107	276.031	293.617	342.709	214.031	228.068	225.453	217.791	205.461	211.105	215.909	165.298	236.158	235.091	206.688	253.762	259.44	325.836	249.672	310.114
80	Anks6	ENSMUSG00000066191.12	2.09302e-05	6.55138e-08	24	16	16.0892	33.939	26.9227	23.7263	42.8983	39.4847	40.099	34.4167	24.3401	36.3263	50.9175	41.4749	46.0885	66.3371	61.3928	55.2811	55.4617	80.55	56.3792	69.7681	70.6119	59.6713	46.548	51.6564	55.1983
81	Clspn	ENSMUSG00000042489.15	2.09302e-05	6.55138e-08	24	0	21.0385	55.0047	99.0371	83.5577	64.8974	51.6338	46.6268	51.625	59.3899	42.2171	28.6411	38.2845	38.859	23.0337	12.9248	21.9038	14.1373	23.7989	42.5503	28.7793	31.996	56.2121	43.9132	54.5262	70.2524
82	Asns	ENSMUSG00000029752.12	2.09302e-05	6.55138e-08	24	22	55.5241	264.49	256.727	275.431	233.19	175.15	175.317	219.406	185.958	171.814	134.719	145.694	160.858	221.124	200.334	142.897	183.785	246.227	221.262	209.304	251.555	248.198	288.949	297.502	289.038
83	Rpn1	ENSMUSG00000030062.7	2.09302e-05	6.55138e-08	24	20	209.683	1165.63	1391.33	1361.68	1179.15	1136.96	1025.79	1144.36	1135.22	1141.82	891.056	931.59	1090.76	1307.39	1165.39	1103.54	1096.18	1498.41	1300.98	1332.57	1405.62	1475.35	1505.35	1545.86	1606.77
84	Wee1	ENSMUSG00000031016.9	2.09302e-05	6.55138e-08	24	16	21.5098	85.4328	93.2679	57.7683	74.797	68.8451	64.3449	73.1355	65.2315	98.1792	91.2271	98.9017	75.0068	131.753	116.323	100.132	104.398	118.079	105.312	119.478	134.604	88.2097	101.879	101.4	92.3317
85	Arntl	ENSMUSG00000055116.8	2.09302e-05	6.55138e-08	24	0	119.941	245.766	258.65	285.747	249.69	104.28	127.757	121.534	144.094	22.5812	15.9117	31.9038	35.2442	40.5394	36.6203	26.076	17.3998	89.7034	112.758	72.3844	122.468	236.091	230.984	259.238	283.017
86	Plekhg1	ENSMUSG00000040624.18	2.09302e-05	6.55138e-08	24	0	34.0318	195.442	179.805	178.463	163.893	107.317	95.1186	159.177	124.621	104.07	121.99	91.4575	84.9475	82.9214	76.4718	74.0558	70.6865	118.994	119.141	103.78	99.298	123.667	142.279	138.707	127.458
87	Sumo3	ENSMUSG00000020265.16	2.09302e-05	6.55138e-08	24	20	66.1607	404.928	363.456	342.483	411.383	318.915	330.118	360.3	337.841	332.827	302.322	304.149	308.161	393.416	372.665	326.471	383.882	420.141	457.416	423.841	486.56	456.615	422.445	477.343	477.716
88	Ypel2	ENSMUSG00000018427.8	2.09302e-05	6.55138e-08	24	0	34.948	143.948	151.921	155.768	171.593	100.23	92.321	140.893	121.701	74.6162	92.2879	82.9498	68.681	85.6855	40.9285	46.9368	59.8117	95.1954	136.161	106.396	101.505	150.475	128.227	110.966	110.397
89	Arl4a	ENSMUSG00000047446.18	2.09302e-05	6.55138e-08	24	0	119.81	716.231	594.222	535.388	533.478	373.586	333.848	531.308	476.093	297.483	235.493	297.769	256.65	280.09	264.958	293.094	271.871	339.591	360.614	349.712	361.886	392.62	432.985	456.298	400.439
90	Dsg2	ENSMUSG00000044393.15	2.09302e-05	6.55138e-08	24	2	325.481	2265.72	2074.01	2099.26	2030.52	1634.06	1641.26	1986.49	1891.71	1402.98	1686.64	1489.91	1394.4	1340.56	1242.93	1218.27	1057.04	1485.6	1422.24	1275.88	1606.42	1509.08	1823.28	1443.51	1713.15
91	Incenp	ENSMUSG00000024660.9	2.09302e-05	6.55138e-08	24	2	35.5915	154.481	140.383	160.926	113.295	95.1682	136.15	164.555	107.097	100.143	93.3487	105.282	93.0808	69.1012	60.3157	60.4963	59.8117	86.9574	60.6342	75.8728	77.2318	130.585	103.635	100.443	143.516
92	Tmem252	ENSMUSG00000048572.5	2.09302e-05	6.55138e-08	24	0	91.9298	712.72	724.99	717.977	641.274	540.636	579.105	560.347	560.796	431.007	531.451	479.62	449.137	494.764	410.363	403.656	508.943	514.421	449.97	533.726	479.94	578.552	562.089	543.348	642.308
93	Pigr	ENSMUSG00000026417.13	2.72404e-05	1.05655e-07	24	2	2019.32	13906.8	15012.3	13828.3	15445.6	13436.9	13997.4	14586.2	14173.7	11702	12397.3	11117.4	11855.6	10604.7	9968.25	10238.5	9454.59	11677	11013.1	11087.9	11006.6	12833.6	12566.2	10434.6	14259.2
94	Nusap1	ENSMUSG00000027306.15	2.72404e-05	1.05655e-07	24	4	60.0299	128.734	197.113	184.652	93.4962	134.653	139.88	174.234	115.859	118.797	100.774	114.854	78.6216	39.618	30.1579	51.109	22.8372	28.3756	53.1879	20.0583	29.7894	59.6713	67.6264	51.6564	81.2921
95	Plk3	ENSMUSG00000028680.14	2.72404e-05	1.05655e-07	24	14	20.0938	25.7469	24.9996	22.6947	23.0991	35.435	33.5713	31.1901	34.0762	48.1078	60.4645	49.9826	53.3181	73.7079	106.63	77.185	115.273	75.0579	36.1678	54.9424	52.9589	49.2937	47.4263	73.6581	32.1154
96	Spon2	ENSMUSG00000037379.7	2.72404e-05	1.05655e-07	24	0	75.8983	186.08	258.65	219.726	171.593	165.026	170.654	136.591	139.225	57.9257	68.9507	70.1883	101.214	62.6517	52.7763	52.152	76.1239	115.333	140.416	167.443	100.401	224.848	241.523	220.974	166.599
97	Slc46a3	ENSMUSG00000029650.10	2.72404e-05	1.05655e-07	24	16	43.0399	63.1968	66.3452	78.3998	60.4975	56.6959	79.2655	73.1355	65.2315	88.3613	106.078	82.9498	68.681	164	117.4	153.327	141.373	168.423	119.141	155.234	159.98	104.641	119.444	109.052	95.3425
98	Agk	ENSMUSG00000029916.11	2.72404e-05	1.05655e-07	24	2	15.5162	74.9	73.0759	89.7472	68.1972	53.6587	62.4799	52.7006	65.2315	51.0532	41.3704	54.2364	42.4738	39.618	29.0808	26.076	34.7995	43.021	48.9329	26.163	46.3391	44.1049	59.722	57.3959	57.2055
99	Pdia4	ENSMUSG00000025823.9	2.72404e-05	1.05655e-07	24	18	170.946	451.74	499.993	506.504	549.978	383.71	379.542	416.227	423.518	399.589	347.936	349.878	448.234	688.248	609.62	498.573	575.279	970.261	641.446	698.553	959.881	654.654	673.629	613.18	750.697
100	Ush1c	ENSMUSG00000030838.20	2.72404e-05	1.05655e-07	24	12	217.601	506.745	491.339	429.136	661.073	804.88	761.882	617.349	593.899	912.085	885.752	934.78	951.593	886.338	1103.99	979.414	973.299	708.474	725.483	920.066	702.809	651.195	573.507	527.086	612.199
101	Ldha	ENSMUSG00000063229.15	2.72404e-05	1.05655e-07	24	14	584.358	2547.77	2524.97	2396.35	2680.59	2846.95	2916.04	2670.52	2750.43	3129.95	2951.09	3210.58	3605.75	3787.67	4482.75	4121.05	4270.55	3605.53	3854	3912.24	3861.59	3665.03	3334.77	3733.61	3286.81
102	Tubgcp2	ENSMUSG00000025474.9	2.72404e-05	1.05655e-07	24	2	26.9321	150.97	119.229	131.01	131.995	108.33	77.4005	126.912	95.4132	71.6708	77.437	72.3152	78.6216	58.9663	51.6992	59.4533	42.4119	70.4812	70.208	75.8728	69.5086	83.0209	119.444	70.7883	70.2524
103	Mtmr2	ENSMUSG00000031918.16	2.72404e-05	1.05655e-07	24	2	29.5627	259.809	262.496	245.515	230.991	225.771	251.785	243.068	255.084	204.213	220.642	218.009	200.621	162.157	187.41	175.231	170.735	184.899	208.497	211.048	201.906	191.121	221.323	212.365	229.826
104	Chordc1	ENSMUSG00000001774.8	2.72404e-05	1.05655e-07	24	14	61.7477	145.119	163.459	140.294	155.094	178.187	157.599	151.649	179.143	143.342	184.576	193.549	197.91	462.517	466.37	304.568	651.403	340.507	213.815	253.781	372.919	168.636	170.383	182.71	192.692
105	Gcnt3	ENSMUSG00000032226.5	2.72404e-05	1.05655e-07	24	8	293.313	2383.93	2542.27	2326.21	2494.7	2683.95	2559.81	2682.35	2802.03	2850.14	3078.39	2975.56	2947.86	2506.07	2435.25	2319.72	2564.29	2298.42	2127.52	2234.32	2309.23	2073.79	2586.49	2035.64	1962.05
106	Pex7	ENSMUSG00000020003.16	2.72404e-05	1.05655e-07	24	4	38.4951	193.101	171.151	220.757	186.992	173.125	182.777	214.029	194.721	168.868	160.178	178.661	147.303	102.27	143.25	135.595	121.798	109.841	117.013	119.478	123.571	134.909	156.331	137.75	124.447
107	Cry1	ENSMUSG00000020038.10	2.72404e-05	1.05655e-07	24	18	84.755	114.691	108.652	117.6	112.195	26.3231	27.9761	49.474	32.129	39.2717	75.3154	38.2845	84.0438	184.27	200.334	118.906	182.697	183.068	162.755	195.351	208.526	157.394	194.975	208.539	203.732
108	Per1	ENSMUSG00000020893.17	2.72404e-05	1.05655e-07	24	12	166.476	21.0656	38.461	13.4105	40.6983	126.553	171.587	45.1719	52.5746	320.064	402.036	420.066	321.716	348.27	479.295	465.196	476.318	205.952	192.54	207.56	86.0583	185.067	165.114	175.058	86.3101
109	Hlf	ENSMUSG00000003949.16	2.72404e-05	1.05655e-07	24	12	34.5829	21.0656	19.2305	22.6947	21.9991	52.6462	53.1545	46.2474	38.9442	111.924	150.631	108.473	84.0438	82.9214	73.2405	83.4432	96.7862	55.8358	71.2718	73.2565	50.7523	41.5104	43.035	44.0036	25.0901
110	Ankrd40cl	ENSMUSG00000094091.3	2.72404e-05	1.05655e-07	24	8	65.2718	122.883	107.691	105.221	89.0964	200.461	176.249	160.253	160.645	154.141	208.974	199.93	219.598	120.697	94.7819	187.747	123.973	54.0051	70.208	102.908	49.649	33.7272	92.2178	55.4828	41.1478
111	Ppp1r9b	ENSMUSG00000038976.12	2.72404e-05	1.05655e-07	24	14	77.402	95.9656	109.614	147.516	181.493	219.697	208.888	153.8	173.302	218.94	232.311	222.263	290.087	363.933	381.282	299.352	386.057	334.099	303.171	325.294	287.964	313.923	247.671	276.457	221.797
112	Cep128	ENSMUSG00000061533.16	2.72404e-05	1.05655e-07	24	4	8.597	28.0875	26.9227	30.9473	19.7992	37.4598	46.6268	22.586	37.9706	23.563	24.398	24.4596	28.9183	11.9775	19.3872	15.6456	14.1373	13.7301	12.7651	13.9536	11.0331	21.62	16.687	22.9584	18.0649
113	Pitrm1	ENSMUSG00000021193.10	2.72404e-05	1.05655e-07	24	2	28.1623	212.997	257.689	233.136	197.992	194.386	178.114	207.576	180.117	190.468	168.664	182.915	165.376	130.832	138.942	141.853	138.111	151.946	149.99	138.664	142.327	159.123	177.41	154.969	182.656
114	Baiap2l2	ENSMUSG00000018126.15	2.72404e-05	1.05655e-07	24	14	110.46	222.359	195.19	219.726	272.789	346.25	358.094	312.977	304.738	402.535	376.577	460.478	551.255	535.304	539.611	625.824	458.919	439.363	407.419	468.318	399.399	418.564	339.01	347.245	388.395
115	Vil1	ENSMUSG00000026175.12	3.45115e-05	1.67908e-07	24	14	388.96	1753.13	1999.97	1881.6	1995.32	2540.18	2266.99	2214.5	2246.11	2664.58	2598.91	2387.47	3002.08	2946.47	3117.03	2707.73	2862.26	2771.65	2566.85	3106.42	2735.11	2475.93	2495.15	2336.97	2600.34
116	Slc35f5	ENSMUSG00000026342.10	3.45115e-05	1.67908e-07	24	2	193.096	1167.97	1051.91	1058.4	1052.66	881.824	953.984	1030.35	1118.67	755.98	797.707	781.642	734.706	667.978	723.789	703.009	680.765	730.442	912.705	689.832	844.033	863.936	1014.4	1043.65	893.209
117	Cyb5r1	ENSMUSG00000026456.18	3.45115e-05	1.67908e-07	24	20	24.7877	106.498	118.268	118.631	100.096	114.404	87.6583	81.7396	97.3604	85.4159	73.1939	104.219	98.503	99.5057	105.553	88.6584	94.6112	129.978	129.779	124.71	127.984	136.639	158.966	156.882	155.559
118	Aldh9a1	ENSMUSG00000026687.14	3.45115e-05	1.67908e-07	24	18	57.9117	276.194	310.573	274.399	281.589	263.231	245.257	255.974	274.556	273.92	287.472	275.436	292.798	336.292	361.894	284.75	338.208	350.575	349.976	382.852	396.089	390.89	345.158	382.64	362.302
119	Abl1	ENSMUSG00000026842.16	3.45115e-05	1.67908e-07	24	14	107.575	351.094	348.072	361.052	485.08	496.089	520.355	429.133	402.099	624.42	594.037	562.57	549.448	672.585	676.398	637.297	648.141	608.701	572.302	664.541	460.081	516.286	496.22	555.784	506.821
120	Fam102a	ENSMUSG00000039157.12	3.45115e-05	1.67908e-07	24	14	330.224	450.57	463.455	469.367	476.281	737.047	597.755	468.927	550.087	729.471	789.221	734.85	1039.25	1620.65	1892.41	1345.52	2320.69	1214.66	831.859	999.428	937.814	847.505	834.351	958.512	734.639
121	Ube2c	ENSMUSG00000001403.13	3.45115e-05	1.67908e-07	24	4	44.7908	85.4328	132.69	110.379	60.4975	107.317	112.837	123.685	106.123	106.034	101.835	101.029	74.1031	38.6967	65.7011	49.0229	31.5371	21.9682	27.6577	34.0119	34.2026	53.6177	46.548	41.1338	59.2127
122	Smc4	ENSMUSG00000034349.14	3.45115e-05	1.67908e-07	24	4	78.138	355.775	368.264	389.936	281.589	316.89	279.761	360.3	322.263	278.829	275.803	253.103	242.191	177.82	198.18	226.34	165.298	178.491	186.158	164.827	198.596	203.228	208.149	218.105	238.858
123	Sypl2	ENSMUSG00000027887.11	3.45115e-05	1.67908e-07	24	20	3.54389	9.3625	7.6922	8.25262	4.39982	5.06214	5.59521	4.30209	2.92081	1.96358	2.12156	3.19038	3.61479	5.52809	5.38533	7.30128	4.34994	10.0687	5.31879	6.97681	9.9298	13.8368	10.5392	20.0886	11.0397
124	Slc44a1	ENSMUSG00000028412.17	3.45115e-05	1.67908e-07	24	2	223.769	1781.21	1739.4	1644.33	1774.23	1470.04	1535.89	1539.07	1722.31	1259.64	1394.93	1328.26	1235.35	1110.23	1107.22	1195.32	1009.19	1232.05	1475.43	1118.91	1312.94	1375.03	1390.29	1369.85	1215.37
125	Tent5b	ENSMUSG00000046694.6	3.45115e-05	1.67908e-07	24	14	7.61146	8.19218	7.6922	1.03158	4.39982	11.1367	10.2579	8.60417	10.7096	16.6905	18.0333	20.2057	24.3998	25.7978	19.3872	22.9469	25.0121	23.7989	17.0201	24.4188	18.7563	18.1608	11.4174	22.0018	16.0577
126	Ccnl2	ENSMUSG00000029068.16	3.45115e-05	1.67908e-07	24	12	124.457	1031.05	976.909	1034.67	1017.46	1020.53	1074.28	1031.42	1040.78	1132.01	1209.29	1192.14	1238.07	1203.28	1365.72	1214.1	1303.89	1189.94	1071.2	1079.66	1062.49	922.743	995.952	986.254	1000.6
127	Srd5a3	ENSMUSG00000029233.15	3.45115e-05	1.67908e-07	24	6	26.1755	128.734	127.883	119.663	112.195	140.727	136.15	159.177	136.305	138.433	152.752	118.044	129.229	88.4495	112.015	120.993	101.136	73.2272	104.248	75.0007	89.3682	93.3985	98.3656	100.443	92.3317
128	Hepacam2	ENSMUSG00000044156.14	3.45115e-05	1.67908e-07	24	4	319.657	1464.06	1394.21	1361.68	1390.34	1376.9	1376.42	1423.99	1435.09	1238.04	1327.04	1373.99	1212.76	871.596	967.206	950.209	1040.72	904.356	913.768	750.007	894.785	894.204	1137.35	1079.04	908.263
129	Ucp2	ENSMUSG00000033685.13	3.45115e-05	1.67908e-07	24	12	554.367	1603.33	1657.67	1777.41	1662.03	2241.51	2001.22	1850.97	1643.44	2893.34	2424.95	2661.84	2652.35	3036.77	3124.57	2879.83	2839.42	2428.4	2611.53	2584.03	2309.23	2321.13	2196.54	2045.21	2126.64
130	Aldoa	ENSMUSG00000030695.16	3.45115e-05	1.67908e-07	24	14	495.468	2386.27	2446.12	2461.34	2758.69	3082.84	3065.24	2686.65	2541.11	3343	2971.25	3209.52	3299.4	3595.1	3878.52	3766.42	4010.64	3306.21	3506.15	4001.2	3186.36	3319.97	3055.48	2905.19	3114.19
131	Got2	ENSMUSG00000031672.8	3.45115e-05	1.67908e-07	24	20	61.434	340.561	394.225	423.978	351.986	329.039	357.161	332.336	309.606	314.173	299.14	363.703	322.62	339.978	338.199	341.074	373.007	404.58	430.822	388.085	436.911	465.263	450.55	455.341	475.709
132	Hsd11b2	ENSMUSG00000031891.6	3.45115e-05	1.67908e-07	24	14	189.899	370.989	424.033	385.81	351.986	494.065	479.323	342.016	368.022	551.767	565.396	548.745	686.81	862.383	928.432	761.419	876.513	770.717	636.127	925.299	679.64	545.689	622.69	567.263	566.034
133	Fbxl22	ENSMUSG00000050503.9	3.45115e-05	1.67908e-07	24	6	11.211	47.9828	48.0763	48.4841	54.9978	58.7208	60.6148	59.1537	52.5746	49.0896	51.9783	56.3633	68.681	43.3034	42.0056	49.0229	42.4119	21.9682	29.7852	41.8608	23.1695	31.9976	35.1306	48.7865	44.1587
134	Prkar2a	ENSMUSG00000032601.13	3.45115e-05	1.67908e-07	24	20	161.762	751.34	841.334	720.041	857.965	677.314	648.112	694.787	697.101	526.24	591.916	559.379	649.758	853.169	872.424	673.804	760.152	1026.1	874.409	947.974	1005.12	899.393	956.43	1018.78	928.335
135	Smim24	ENSMUSG00000078439.9	3.45115e-05	1.67908e-07	24	14	243.517	445.889	406.725	468.336	536.778	708.699	619.204	486.136	573.453	988.665	829.53	934.78	762.72	1087.19	1123.38	923.09	899.35	762.479	812.711	877.333	963.191	718.65	610.394	620.833	584.098
136	Ppp1r1b	ENSMUSG00000061718.12	3.45115e-05	1.67908e-07	24	14	158.531	530.151	488.455	484.841	646.774	654.028	676.088	581.857	639.658	699.036	614.192	704.01	869.356	1043.89	996.287	930.391	1032.02	892.457	847.815	908.729	914.645	897.664	714.907	806.413	818.942
137	Tns4	ENSMUSG00000017607.9	3.45115e-05	1.67908e-07	24	8	245.552	706.869	729.798	798.441	783.168	1197.7	922.278	967.969	1154.69	1320.51	1303.7	1163.42	1078.11	739.843	806.723	886.584	746.015	570.257	603.151	702.913	591.375	473.046	786.047	702.144	698.51
138	Brca1	ENSMUSG00000017146.12	3.45115e-05	1.67908e-07	24	0	20.9696	81.9218	79.8066	97.9998	65.9973	39.4847	39.1665	36.5677	45.7594	19.6358	25.4587	32.9672	24.3998	24.8764	25.8496	15.6456	19.5747	40.275	54.2517	29.6514	63.992	55.3473	55.3307	53.5695	68.2452
139	Sec14l1	ENSMUSG00000020823.16	3.45115e-05	1.67908e-07	24	14	99.1933	218.848	231.727	213.536	230.991	316.89	341.308	264.578	242.428	330.864	325.66	269.055	408.471	615.461	585.924	528.821	767.764	479.638	347.849	441.283	355.266	343.326	379.41	384.553	289.038
140	Cep72	ENSMUSG00000021572.9	3.45115e-05	1.67908e-07	24	2	10.4296	71.389	68.2683	76.3367	30.7987	30.3728	37.3014	63.4558	37.9706	52.035	27.5803	35.0941	26.2072	18.427	14.0019	25.033	15.2248	23.7989	19.1476	17.442	22.0662	29.4032	29.861	29.6546	29.1046
141	Prss32	ENSMUSG00000048992.9	3.45115e-05	1.67908e-07	24	12	252.331	1324.79	1238.44	1219.32	1348.55	1574.32	1633.8	1529.39	1396.15	1915.48	1739.68	1771.72	1773.05	1681.46	1876.25	1816.97	1823.71	1352.87	1615.85	1592.46	1521.47	1299.8	1368.34	1331.59	1305.69
142	Cbs	ENSMUSG00000024039.15	3.45115e-05	1.67908e-07	24	14	113.733	327.687	280.765	304.315	347.586	351.312	417.776	355.998	367.049	486.969	361.726	437.082	513.3	666.135	734.56	599.748	678.591	549.204	495.711	631.401	454.564	516.286	453.185	499.345	463.666
143	Slc6a8	ENSMUSG00000019558.14	3.45115e-05	1.67908e-07	24	14	86.9667	407.269	429.802	362.084	485.08	555.823	508.232	439.888	553.981	508.568	562.214	530.666	563.907	606.248	696.862	700.923	722.09	564.765	613.788	661.053	632.197	514.557	571.75	559.611	478.72
144	Coq10b	ENSMUSG00000025981.13	4.49714e-05	2.6317e-07	24	12	59.8113	108.839	118.268	107.284	95.6961	166.038	127.757	106.477	141.173	211.085	271.56	221.199	177.125	210.068	267.113	289.965	254.471	191.306	176.584	168.315	162.187	127.991	127.348	193.233	126.454
145	Sumo1	ENSMUSG00000026021.15	4.49714e-05	2.6317e-07	24	18	97.8387	326.517	294.227	312.568	365.185	309.803	312.399	302.222	318.369	337.736	308.687	315.847	321.716	433.955	439.443	393.226	440.431	518.998	507.413	455.237	536.209	506.773	390.828	466.82	440.583
146	Tbc1d13	ENSMUSG00000039678.12	4.49714e-05	2.6317e-07	24	14	60.1771	292.578	330.765	283.684	340.986	422.182	415.911	309.75	361.207	413.334	338.389	387.099	446.426	503.978	549.304	491.272	510.03	476.892	471.245	452.62	462.287	443.643	436.498	418.99	428.54
147	Fbxo3	ENSMUSG00000027180.12	4.49714e-05	2.6317e-07	24	16	51.5756	311.303	299.996	308.441	329.987	263.231	272.3	287.164	306.685	302.392	333.085	300.959	300.931	382.36	434.058	355.677	418.682	401.834	403.164	385.469	443.531	339.867	311.784	335.766	315.132
148	Bub1b	ENSMUSG00000040084.9	4.49714e-05	2.6317e-07	24	4	46.4559	120.542	135.575	143.389	106.696	144.777	133.353	139.818	109.044	130.578	117.747	112.727	87.6586	49.7529	43.0827	59.4533	56.5492	42.1057	60.6342	46.2213	54.0622	65.7249	82.5569	67.9185	112.404
149	Rmdn3	ENSMUSG00000070730.11	4.49714e-05	2.6317e-07	24	16	62.3486	170.866	190.382	160.926	212.291	197.423	180.912	184.99	171.354	217.958	210.035	196.74	195.199	262.584	285.423	234.684	300.146	306.639	295.725	290.41	286.861	283.655	268.749	250.629	261.941
150	Ckap2l	ENSMUSG00000048327.6	4.49714e-05	2.6317e-07	24	4	35.5274	98.3062	105.768	100.063	70.3971	63.7829	94.1861	84.9662	75.9411	68.7254	68.9507	47.8556	38.859	25.7978	22.6184	22.9469	25.0122	15.5608	36.1678	18.3141	15.4464	37.1864	34.2523	26.7848	58.2091
151	Tmem144	ENSMUSG00000027956.11	4.49714e-05	2.6317e-07	24	8	20.7313	57.3453	46.1532	45.3894	52.7979	55.6835	65.2775	67.7579	80.8092	70.689	85.9232	72.3152	63.2588	36.854	52.7763	61.5393	53.2868	31.1216	24.4664	30.5235	31.996	31.9976	37.7654	17.2188	21.0757
152	Aph1a	ENSMUSG00000015750.15	4.49714e-05	2.6317e-07	24	12	55.7614	330.028	287.496	288.842	339.886	377.635	388.867	350.62	353.418	440.825	419.008	416.876	479.863	397.101	473.909	487.1	437.169	333.184	373.379	384.596	361.886	349.38	331.106	325.244	325.168
153	Hao2	ENSMUSG00000027870.8	4.49714e-05	2.6317e-07	24	2	338.93	1742.59	1678.82	1312.17	994.36	1032.68	891.504	1023.9	1162.48	638.165	759.519	890.115	745.55	354.719	313.426	500.659	366.482	313.962	508.476	334.015	603.511	729.027	715.786	542.392	744.675
154	Mapre3	ENSMUSG00000029166.14	4.49714e-05	2.6317e-07	24	16	57.7278	129.905	137.498	144.421	204.592	168.063	184.642	158.102	157.724	205.195	167.603	186.105	207.85	258.899	250.957	203.393	254.471	273.687	265.94	284.305	260.381	249.063	211.662	250.629	230.829
155	Prc1	ENSMUSG00000038943.16	4.49714e-05	2.6317e-07	24	4	43.8873	126.394	149.998	151.642	79.1968	99.2179	130.555	149.498	134.357	85.4159	111.382	119.107	73.1994	56.2023	54.9304	38.5925	73.949	40.275	35.104	50.5819	54.0622	69.1841	57.0872	71.7449	73.2632
156	Mogat2	ENSMUSG00000052396.7	4.49714e-05	2.6317e-07	24	20	30.2066	35.1094	53.8454	62.9262	51.6979	30.3728	19.5832	19.3594	35.0498	23.563	15.9117	20.2057	24.3998	66.3371	57.0845	22.9469	44.5869	86.9574	52.1242	66.2797	71.7152	99.4521	97.4874	121.488	87.3137
157	Clrn3	ENSMUSG00000050866.7	4.49714e-05	2.6317e-07	24	14	100.543	518.448	515.377	492.062	514.779	593.282	597.755	557.12	684.444	708.854	650.259	621.06	667.832	688.248	756.101	756.204	824.313	711.22	744.631	634.017	757.975	573.363	611.272	640.921	559.008
158	NA	ENSMUSG00000048191.15	4.49714e-05	2.6317e-07	24	20	32.7271	40.9609	49.0378	83.5577	30.7987	21.261	15.8531	8.60417	7.78883	8.83613	4.24312	7.44421	9.94067	25.7978	7.53947	15.6456	18.4872	61.3278	45.7416	40.9887	145.637	49.2937	110.661	146.36	105.379
159	Best2	ENSMUSG00000052819.6	4.49714e-05	2.6317e-07	24	12	6.70415	9.3625	4.80762	5.15788	10.9995	16.1988	17.7182	8.60417	12.6569	17.6723	18.0333	18.0788	19.8813	27.6405	31.2349	23.9899	27.1871	14.6455	17.0201	24.4188	12.1364	11.2424	10.5392	15.3056	10.0361
160	4732465J04Rik	ENSMUSG00000101517.6	4.49714e-05	2.6317e-07	24	2	24.0474	100.647	90.3833	75.3051	67.0973	25.3107	40.099	47.3229	54.5219	14.7269	32.8842	45.7287	22.5924	13.8202	6.4624	11.4734	3.26245	22.8835	27.6577	12.2094	25.3762	43.2401	57.0872	37.3074	46.1659
161	Rufy1	ENSMUSG00000020375.9	4.49714e-05	2.6317e-07	24	8	25.1583	127.564	140.383	125.852	129.795	145.79	151.071	149.498	141.173	170.832	165.482	140.377	167.184	145.573	132.479	142.897	129.411	97.0261	101.057	137.792	103.711	89.0745	102.757	97.5731	109.393
162	Top2a	ENSMUSG00000020914.17	4.49714e-05	2.6317e-07	24	2	191.814	691.654	777.874	875.809	384.984	473.816	511.962	645.313	626.028	461.442	376.577	357.322	345.212	185.191	166.945	233.641	140.286	195.883	235.091	153.49	220.662	348.515	336.375	304.199	483.738
163	Myo15b	ENSMUSG00000034427.17	4.49714e-05	2.6317e-07	24	14	650.297	2252.85	2476.89	2486.1	3019.38	3245.84	3305.84	2908.21	2766.98	4006.69	3786.99	3831.64	4222.98	4328.5	4369.66	4244.13	3983.46	3571.66	3723.15	4125.91	3335.31	3347.64	3629.87	3441.84	3527.67
164	Acox1	ENSMUSG00000020777.16	4.49714e-05	2.6317e-07	24	16	771.898	1760.15	1982.66	1875.41	2381.4	1837.56	1870.67	2026.28	1958.89	2102.02	2406.91	1973.78	2297.2	3286.45	3506.93	2700.43	3065.62	3500.26	3018.95	3530.26	3284.56	2674.83	2938.67	3150.08	2749.88
165	Tmem117	ENSMUSG00000063296.5	4.49714e-05	2.6317e-07	24	4	23.188	90.114	101.922	93.8735	107.796	118.454	96.9837	134.44	141.173	76.5798	90.1664	90.394	61.4514	59.8877	73.2405	67.7976	75.0365	50.3437	51.0604	61.0471	66.1987	70.0489	72.0177	75.5713	57.2055
166	Slc11a2	ENSMUSG00000023030.16	4.49714e-05	2.6317e-07	24	10	95.1705	189.591	134.613	141.326	227.691	328.026	248.054	255.974	273.583	502.678	398.853	400.924	471.73	275.483	352.201	448.507	268.609	239.819	254.238	248.549	271.414	248.198	195.853	187.493	188.678
167	Ccdc116	ENSMUSG00000022768.17	4.49714e-05	2.6317e-07	24	8	35.1655	60.8562	59.6146	44.3578	59.3976	86.0563	59.6823	105.401	84.7036	159.05	137.901	144.63	118.384	46.9888	68.9323	87.6153	42.4119	21.0528	42.5503	60.175	31.996	22.4848	34.2523	19.132	21.0757
168	Il1rap	ENSMUSG00000022514.14	4.49714e-05	2.6317e-07	24	2	18.2863	113.52	79.8066	102.126	78.0968	68.8451	66.21	84.9662	83.73	61.8529	55.1606	74.4421	51.5107	43.3034	42.0056	47.9798	40.2369	48.513	74.4631	48.8376	48.5457	62.2657	74.6525	74.6147	50.1803
169	Slc37a1	ENSMUSG00000024036.16	4.49714e-05	2.6317e-07	24	8	133.659	823.9	789.412	831.451	733.67	943.582	825.294	860.417	817.828	1010.26	1170.04	1044.32	1012.14	887.259	805.646	939.779	854.763	695.659	768.033	752.623	571.515	646.871	773.751	676.316	663.383
170	Lmnb1	ENSMUSG00000024590.8	4.49714e-05	2.6317e-07	24	2	33.1824	207.145	215.382	224.884	145.194	177.175	176.249	171.008	158.697	161.996	151.692	136.123	138.266	105.034	95.8589	113.691	100.049	114.418	157.436	130.815	111.434	156.529	160.722	139.663	163.588
171	Rbm3	ENSMUSG00000031167.16	4.49714e-05	2.6317e-07	24	8	163.097	562.92	453.84	545.704	476.281	662.128	618.271	678.654	689.312	808.997	679.96	803.975	625.358	525.169	663.473	734.3	614.429	373.459	504.221	480.528	413.742	421.158	389.95	356.812	379.363
172	Pgk1	ENSMUSG00000062070.12	4.49714e-05	2.6317e-07	24	18	303.183	950.293	1093.25	1083.16	1022.96	950.669	945.591	894.834	879.165	1048.55	896.36	894.369	985.933	1308.32	1510.05	1171.33	1396.33	1419.69	1453.09	1399.72	1511.54	1335.25	1238.35	1463.6	1401.03
173	Mtch2	ENSMUSG00000027282.17	5.9532e-05	4.07115e-07	24	0	214.433	1081.37	1252.87	1169.81	1252.85	931.433	959.579	1118.54	1050.52	699.036	639.651	722.089	797.964	731.551	739.945	762.462	767.764	854.928	1010.57	838.089	1010.63	1081.87	1025.81	1100.09	1063.82
174	Rhov	ENSMUSG00000034226.7	5.9532e-05	4.07115e-07	24	18	5.45963	8.19218	4.80762	7.22104	3.29987	4.04971	0.932536	0	3.89442	5.89075	4.24312	3.19038	5.42218	6.44944	6.4624	5.2152	7.61239	19.2222	14.8926	8.72101	19.8596	17.296	18.4436	12.4358	12.0433
175	Mfsd1	ENSMUSG00000027775.9	5.9532e-05	4.07115e-07	24	4	42.3424	347.583	323.072	316.694	285.988	337.138	346.903	328.034	368.996	313.192	298.079	326.482	340.694	241.393	282.192	280.578	274.046	224.258	256.366	238.956	267.001	278.466	312.662	287.936	259.934
176	Slc31a1	ENSMUSG00000066150.12	5.9532e-05	4.07115e-07	24	18	169.124	600.37	664.414	629.262	721.571	569.997	533.41	525.93	572.479	534.095	497.506	462.605	526.855	729.708	714.095	597.662	746.015	925.409	802.074	798.844	957.674	812.048	786.925	890.594	879.159
177	Dab1	ENSMUSG00000028519.16	5.9532e-05	4.07115e-07	24	0	7.59471	45.6422	29.8073	22.6947	25.299	13.1616	13.0555	16.1328	19.4721	12.7633	7.42546	7.44421	12.6518	4.60675	3.2312	6.25824	6.52491	17.3915	19.1476	13.9536	23.1695	25.944	16.687	18.1754	29.1046
178	Slc34a2	ENSMUSG00000029188.14	5.9532e-05	4.07115e-07	24	2	49.6445	172.036	185.574	232.105	79.1968	61.7581	77.4005	79.5886	95.4132	5.89075	15.9117	5.31729	26.2072	10.1348	0	7.30128	2.17497	7.32272	25.5302	7.84891	18.7563	28.5384	78.1656	17.2188	62.2236
179	Cldn4	ENSMUSG00000047501.3	5.9532e-05	4.07115e-07	24	0	52.0333	269.172	224.997	278.526	136.394	149.839	98.8488	135.516	131.437	93.2702	89.1056	70.1883	106.636	80.1574	91.5507	77.185	73.949	78.7193	121.268	97.6753	133.501	121.937	225.714	180.797	176.635
180	Rac1	ENSMUSG00000001847.14	5.9532e-05	4.07115e-07	24	8	73.6687	1376.29	1393.25	1375.09	1406.84	1419.42	1410.93	1403.56	1548.03	1503.12	1538.13	1423.97	1380.85	1395.84	1405.57	1361.17	1401.77	1300.7	1299.91	1295.07	1343.83	1289.42	1306.86	1215.84	1259.53
181	Fus	ENSMUSG00000030795.18	5.9532e-05	4.07115e-07	24	2	231.479	1506.19	1449.98	1500.94	1337.55	1406.26	1320.47	1401.4	1326.05	1206.62	1345.07	1341.02	1227.22	693.776	753.947	977.328	718.827	820.145	1068.01	947.974	978.637	1081	1209.37	1044.61	1286.62
182	Spcs3	ENSMUSG00000054408.9	5.9532e-05	4.07115e-07	24	20	56.8339	395.565	438.455	406.441	406.983	346.25	361.824	337.714	372.89	315.155	288.532	322.228	375.034	363.012	427.596	348.375	375.182	454.009	437.205	410.76	456.771	432.401	418.054	467.777	466.677
183	Hpf1	ENSMUSG00000038005.15	5.9532e-05	4.07115e-07	24	2	19.1241	134.586	183.651	129.979	103.396	104.28	83.9282	105.401	105.149	104.07	77.437	93.5844	93.0808	68.1798	78.6259	64.6685	61.9866	75.0579	80.8456	74.1286	76.1285	83.8857	83.4351	93.7467	105.379
184	Itgb1	ENSMUSG00000025809.15	5.9532e-05	4.07115e-07	24	2	182.156	2176.78	2230.74	2330.33	2069.02	2021.82	2108.46	2185.46	2203.27	1794.72	1956.08	1911.04	1789.32	1753.33	1791.16	1755.44	1863.95	1955.17	1843.49	1872.4	1907.62	2047.85	2043.72	1981.12	1892.8
185	Plet1	ENSMUSG00000032068.14	5.9532e-05	4.07115e-07	24	18	496.211	1300.22	1279.79	1373.03	1355.14	1170.37	1063.09	1028.2	1128.41	1120.22	1028.96	1024.11	1221.8	1876.79	1794.39	1306.93	1498.55	2541.9	1536.07	1982.29	2046.64	1754.68	2106.08	2258.53	1843.62
186	Elovl5	ENSMUSG00000032349.13	5.9532e-05	4.07115e-07	24	20	69.3673	313.644	367.303	355.894	349.786	296.641	317.062	325.883	254.111	256.248	272.621	231.834	249.42	346.427	311.272	213.823	330.595	400.919	352.104	392.445	444.634	423.752	408.393	396.032	400.439
187	Apba3	ENSMUSG00000004931.11	5.9532e-05	4.07115e-07	24	14	18.1027	30.4281	34.6149	24.7579	29.6988	34.4225	37.3014	40.8698	29.2081	47.126	42.4312	55.2999	56.0292	92.1349	81.8571	78.228	83.7363	68.6505	45.7416	75.8728	45.2358	57.9417	51.8176	42.0904	48.1731
188	Zfp286os	ENSMUSG00000086674.1	5.9532e-05	4.07115e-07	24	2	5.76563	26.9172	48.0763	38.1683	20.8991	12.1491	10.2579	13.9818	13.6305	12.7633	7.42546	11.6981	7.22957	4.60675	1.07707	2.08608	2.17497	0	9.57382	5.23261	6.61987	6.05361	8.78265	8.60939	11.0397
189	Spag5	ENSMUSG00000002055.9	5.9532e-05	4.07115e-07	24	4	41.226	115.861	150.959	138.231	72.597	91.1185	113.769	121.534	99.3076	94.252	85.9232	66.9979	63.2588	36.854	31.2349	40.6786	32.6245	30.2062	36.1678	25.2909	39.7192	56.2121	66.7481	47.83	88.3173
190	Birc5	ENSMUSG00000017716.15	5.9532e-05	4.07115e-07	24	4	31.6155	85.4328	113.46	123.789	71.4971	96.1806	96.0512	101.099	88.598	100.143	66.8292	73.3787	63.2588	34.0899	44.1597	46.9368	23.9247	28.3756	43.6141	26.163	34.2026	58.8065	64.1133	61.2223	73.2632
191	Erg28	ENSMUSG00000021252.11	5.9532e-05	4.07115e-07	24	6	33.1967	177.887	200.959	218.694	171.593	206.535	195.833	209.727	205.43	241.521	216.399	198.867	185.258	158.472	186.333	167.929	168.56	122.656	147.862	143.897	154.464	150.475	158.966	154.969	155.559
192	Ncapg2	ENSMUSG00000042029.7	5.9532e-05	4.07115e-07	24	2	34.6184	139.267	128.844	151.642	86.8965	87.0687	60.6148	95.7214	94.4396	61.8529	54.0998	69.1248	51.5107	27.6405	35.5432	35.4633	20.6622	53.0898	75.5268	22.6746	41.9258	74.3729	72.0177	96.6165	85.3065
193	Slc52a2	ENSMUSG00000022560.9	5.9532e-05	4.07115e-07	24	16	49.1605	47.9828	60.5761	76.3367	103.396	74.9196	69.9402	59.1537	58.4163	120.76	73.1939	107.409	112.962	153.865	172.331	132.466	144.636	161.1	160.627	150.874	150.05	166.042	135.253	119.575	128.462
194	Trabd	ENSMUSG00000015363.13	5.9532e-05	4.07115e-07	24	14	70.1684	166.184	160.575	170.21	227.691	239.945	261.11	165.63	175.249	248.393	203.67	246.722	315.39	391.573	421.133	345.246	387.145	378.951	335.084	367.154	307.824	301.816	230.984	304.199	304.092
195	Krt87	ENSMUSG00000047641.8	5.9532e-05	4.07115e-07	24	20	8.16988	17.5547	24.0381	22.6947	21.9991	15.1864	13.0555	15.0573	10.7096	14.7269	9.54703	19.1423	6.32588	11.9775	16.156	14.6026	13.0498	22.8835	26.594	25.2909	24.2728	25.944	29.861	36.3508	29.1046
196	Fam43a	ENSMUSG00000046546.3	5.9532e-05	4.07115e-07	24	14	35.8648	53.8344	45.1917	27.8526	56.0977	83.019	58.7497	54.8516	52.5746	92.2884	84.8625	78.696	109.347	166.764	128.171	164.8	153.335	130.894	88.2919	132.559	91.5748	91.6689	89.583	114.792	68.2452
197	Fam162a	ENSMUSG00000003955.8	5.9532e-05	4.07115e-07	24	14	177.314	593.348	690.375	769.556	678.673	718.823	659.303	674.352	716.573	788.379	730.878	777.388	857.608	1089.96	1154.62	1082.67	1182.1	955.615	949.936	1026.46	1098.9	838.857	785.169	982.427	783.816
198	Nars	ENSMUSG00000024587.10	5.9532e-05	4.07115e-07	24	18	222.172	745.489	723.067	759.241	782.068	674.277	634.124	679.73	708.784	714.745	626.921	566.824	718.439	991.372	1054.45	822.958	1012.45	1188.11	979.721	1009.89	1168.41	940.039	851.038	1039.82	1110.99
199	Rab27b	ENSMUSG00000024511.15	5.9532e-05	4.07115e-07	24	2	74.7057	367.478	476.916	433.262	339.886	283.48	323.59	429.133	405.019	293.556	245.04	332.863	271.109	175.056	200.334	213.823	185.96	234.327	295.725	215.409	212.939	255.981	280.166	280.284	301.082
200	Magt1	ENSMUSG00000031232.17	5.9532e-05	4.07115e-07	24	20	98.7663	471.636	554.8	492.062	467.481	416.108	386.07	406.547	429.36	356.39	343.693	331.799	438.293	521.484	462.062	448.507	473.056	734.103	570.174	522.388	658.677	488.613	541.011	684.925	624.243
201	Nox1	ENSMUSG00000031257.14	5.9532e-05	4.07115e-07	24	2	20.6044	101.817	88.4603	60.863	43.9982	33.4101	48.4918	50.5495	48.6802	19.6358	31.8234	35.0941	31.6294	9.21349	7.53947	12.5165	5.43742	7.32272	20.2114	9.59311	18.7563	27.6736	21.9566	12.4358	48.1731
202	Ckmt1	ENSMUSG00000000308.14	7.55481e-05	6.22028e-07	24	10	553.93	2134.65	2355.74	2611.95	2209.81	3050.44	3049.39	2810.34	2598.55	3514.82	3069.9	3120.19	3379.83	2671.91	3723.42	3360.67	3587.61	2318.56	2528.55	2660.78	2752.76	2087.63	2343.21	2270.01	2073.45
203	Serp1	ENSMUSG00000027808.8	7.55481e-05	6.22028e-07	24	18	244.72	1015.83	1067.29	1009.91	943.762	801.842	749.759	908.816	1015.47	822.742	853.928	845.45	1036.54	1342.41	1279.56	1150.47	1141.86	1563.4	1252.04	1248.85	1481.75	1176.99	1202.34	1379.42	1259.53
204	Aldob	ENSMUSG00000028307.9	7.55481e-05	6.22028e-07	24	18	139.168	425.994	474.993	350.736	434.482	371.561	393.53	409.774	340.762	416.28	325.66	401.987	398.53	585.057	513.761	399.484	440.431	617.855	608.47	720.355	818.657	674.545	484.802	621.789	608.185
205	Ptpn3	ENSMUSG00000038764.14	7.55481e-05	6.22028e-07	24	2	30.7445	294.919	331.726	346.61	321.187	294.616	264.84	307.599	276.504	247.412	268.377	244.595	227.732	226.652	245.571	230.512	241.422	243.481	253.174	264.247	263.691	278.466	248.549	276.457	274.988
206	Whrn	ENSMUSG00000039137.18	7.55481e-05	6.22028e-07	24	14	21.7025	53.8344	72.1144	77.3683	76.9969	83.019	90.456	74.211	67.1787	88.3613	91.2271	94.6478	103.021	131.753	124.94	123.079	119.623	140.047	107.44	120.35	115.848	94.2633	89.583	109.052	109.393
207	Ak2	ENSMUSG00000028792.14	7.55481e-05	6.22028e-07	24	14	141.15	536.003	509.608	467.304	579.677	707.687	715.255	536.685	647.447	782.488	667.231	722.089	810.616	962.81	1093.22	918.918	979.824	891.542	846.751	924.427	874.926	837.992	815.03	919.292	864.105
208	Stmn1	ENSMUSG00000028832.11	7.55481e-05	6.22028e-07	24	4	87.7555	327.687	341.341	415.726	232.091	338.151	290.019	280.711	333.946	252.321	251.405	272.245	231.346	125.303	146.481	183.575	157.685	141.878	167.01	139.536	146.74	217.065	201.123	178.884	256.923
209	Eif4g3	ENSMUSG00000028760.16	7.55481e-05	6.22028e-07	24	20	68.2999	511.426	525.954	500.315	507.079	436.356	411.248	465.701	429.36	454.57	434.92	330.736	416.604	500.293	437.289	440.163	480.668	589.479	532.943	613.959	490.973	525.799	587.559	545.261	552.987
210	Hadhb	ENSMUSG00000059447.13	7.55481e-05	6.22028e-07	24	22	118.692	1179.67	1222.1	1138.86	1179.15	1032.68	1055.63	1118.54	1128.41	957.247	1003.5	960.303	1012.14	1054.02	1016.75	995.06	927.625	1159.74	1174.39	1178.21	1298.6	1170.08	1195.32	1277.06	1200.31
211	Ccdc149	ENSMUSG00000045790.10	7.55481e-05	6.22028e-07	24	6	16.2815	78.4109	73.0759	73.242	64.8974	78.9693	65.2775	77.4376	96.3868	76.5798	68.9507	68.0614	82.2364	71.8652	67.8552	54.2381	56.5492	42.1057	46.8054	42.7329	36.4093	51.8881	62.3568	46.8734	49.1767
212	Pole	ENSMUSG00000007080.14	7.55481e-05	6.22028e-07	24	22	29.1102	81.9218	101.922	97.9998	48.398	45.5592	39.1665	49.474	46.733	34.3627	30.7626	25.523	43.3775	36.854	23.6955	16.6886	35.887	61.3278	71.2718	48.8376	55.1656	82.1561	89.583	87.0505	95.3425
213	Anapc5	ENSMUSG00000029472.13	7.55481e-05	6.22028e-07	24	6	121.105	774.747	791.335	835.577	723.771	831.203	937.198	808.792	828.537	853.177	851.807	769.944	821.461	667.057	630.084	700.923	663.366	554.696	657.403	638.378	570.412	661.573	692.951	620.833	638.293
214	Zdhhc4	ENSMUSG00000001844.10	7.55481e-05	6.22028e-07	24	6	20.9015	85.4328	106.729	96.9682	94.5962	112.379	118.432	120.458	109.044	136.469	112.443	127.615	98.503	78.3147	81.8571	102.218	88.0863	56.7511	68.0805	67.1518	81.645	81.2913	84.3134	80.3543	81.2921
215	Copg2	ENSMUSG00000025607.15	7.55481e-05	6.22028e-07	24	2	39.7817	320.666	384.61	311.536	310.187	299.678	297.479	280.711	328.105	251.339	280.046	238.215	272.013	224.809	221.876	240.942	231.634	221.512	238.282	274.712	287.964	281.06	288.949	281.24	299.075
216	Ybx3	ENSMUSG00000030189.15	7.55481e-05	6.22028e-07	24	20	81.4079	551.217	615.376	598.315	567.577	532.537	548.331	491.513	475.119	485.005	433.859	499.826	504.263	564.787	644.086	523.606	567.667	616.939	702.08	559.017	611.234	748.918	699.977	661.967	727.614
217	Lig1	ENSMUSG00000056394.17	7.55481e-05	6.22028e-07	24	0	39.7634	156.822	169.228	214.568	117.695	127.566	99.7813	108.628	115.859	113.888	71.0723	98.9017	96.6956	79.236	45.2368	60.4963	59.8117	65.9045	140.416	99.4195	100.401	127.991	168.627	132.967	159.573
218	Snrnp70	ENSMUSG00000063511.11	7.55481e-05	6.22028e-07	24	8	80.2653	1005.3	1007.68	1047.05	969.061	1114.68	1111.58	1112.09	1031.05	1215.46	1088.36	1116.63	1188.36	1049.42	1050.14	1043.04	1076.61	958.361	968.02	985.474	849.55	1017.87	961.7	963.295	969.483
219	Arl6ip1	ENSMUSG00000030654.9	7.55481e-05	6.22028e-07	24	4	82.5893	866.031	896.141	896.44	819.467	858.538	920.413	909.891	918.109	868.886	849.685	855.021	834.112	724.18	717.327	779.151	775.377	761.563	736.121	649.715	829.69	783.51	740.377	779.628	798.87
220	Dnmt1	ENSMUSG00000004099.16	7.55481e-05	6.22028e-07	24	22	61.4284	258.639	273.073	312.568	248.59	218.684	193.035	195.745	219.061	200.286	171.846	169.09	195.198	237.708	216.49	158.542	146.81	251.719	256.366	297.386	230.592	299.221	338.132	303.242	396.424
221	Anln	ENSMUSG00000036777.8	7.55481e-05	6.22028e-07	24	4	41.2391	98.3062	133.652	147.516	68.1972	85.0439	85.7933	132.289	115.859	75.598	115.625	89.3306	60.5477	34.0899	26.9267	41.7216	39.1495	32.0369	34.0403	22.6746	40.8225	51.0233	43.9132	46.8734	69.2488
222	Alas1	ENSMUSG00000032786.16	7.55481e-05	6.22028e-07	24	14	389.833	208.315	290.38	234.168	498.28	823.103	785.195	382.886	553.981	466.351	567.518	681.677	933.519	1556.16	2617.27	1337.18	2116.24	1319.92	1055.25	1280.24	1283.15	1077.54	897.587	936.51	792.848
223	Fbxo5	ENSMUSG00000019773.7	7.55481e-05	6.22028e-07	24	2	13.6641	50.3234	51.9224	56.7367	40.6983	53.6587	44.7617	38.7188	35.0498	36.3263	27.5803	37.2211	31.6294	21.191	20.4643	14.6026	9.78736	13.7301	25.5302	16.5699	28.6861	31.9976	26.3479	34.4376	47.1695
224	Ppa1	ENSMUSG00000020089.8	7.55481e-05	6.22028e-07	24	18	107.105	331.198	387.495	387.873	406.983	351.312	290.951	367.828	322.263	368.172	320.356	303.086	353.346	491.079	496.528	445.378	517.643	557.442	480.819	519.772	567.102	493.801	461.967	533.782	471.695
225	Gstt1	ENSMUSG00000001663.10	7.55481e-05	6.22028e-07	24	18	22.7187	150.97	138.46	138.231	134.195	123.516	114.702	92.4949	116.832	127.633	124.111	129.742	102.118	151.101	141.096	122.036	145.723	163.846	190.413	177.909	146.74	216.2	156.331	176.971	145.523
226	Plpp2	ENSMUSG00000052151.12	7.55481e-05	6.22028e-07	24	8	169.873	602.711	607.684	637.514	488.38	834.24	780.532	644.237	697.101	875.759	765.884	781.642	769.95	498.45	613.928	668.588	606.817	327.692	484.01	418.608	398.295	403.862	528.715	404.641	426.532
227	Lypd8l	ENSMUSG00000037145.14	7.55481e-05	6.22028e-07	24	22	446.291	1719.19	1365.37	1727.89	1241.85	1100.51	1064.02	1126.07	1265.69	1079.97	696.933	688.058	632.588	1332.27	1026.44	1057.64	892.825	1514.89	1928.59	1230.53	1478.44	1849.81	2038.45	1697.96	1755.31
228	Akr1c12	ENSMUSG00000021211.4	7.55481e-05	6.22028e-07	24	18	135.967	663.567	826.912	788.125	763.369	603.407	635.057	661.446	679.576	745.18	688.447	651.9	721.15	851.327	898.274	738.472	905.875	942.801	988.231	865.124	1199.3	832.803	848.404	1021.65	819.946
229	Cplx2	ENSMUSG00000025867.8	7.55481e-05	6.22028e-07	24	8	23.0392	72.5593	76.922	74.2735	70.3971	105.292	112.837	96.7969	118.78	112.906	127.294	120.171	119.288	77.3933	87.2424	91.7875	77.2114	64.0738	73.3993	86.338	60.6821	86.4801	72.0177	66.9619	61.2199
230	Trip13	ENSMUSG00000021569.10	7.55481e-05	6.22028e-07	24	2	8.89284	35.1094	36.538	31.9789	26.3989	21.261	18.6507	33.3412	31.1553	21.5994	13.7902	12.7615	18.0739	7.37079	9.6936	11.4734	11.9623	15.5608	10.6376	13.0815	15.4464	15.5664	12.2957	18.1754	28.101
231	Pbk	ENSMUSG00000022033.9	7.55481e-05	6.22028e-07	24	2	33.8285	128.734	135.575	146.484	70.3971	73.9072	71.8052	91.4193	107.097	85.4159	54.0998	74.4421	44.2811	23.9551	26.9267	26.076	17.3998	24.7142	42.5503	25.2909	31.996	55.3473	48.3046	61.2223	81.2921
232	Nudt15	ENSMUSG00000033405.4	7.55481e-05	6.22028e-07	24	2	5.45816	28.0875	34.6149	24.7579	16.4993	11.1367	11.1904	15.0573	14.6041	5.89075	21.2156	8.50767	10.8444	4.60675	3.2312	3.12912	0	4.5767	5.31879	6.10471	3.30993	6.05361	7.02612	4.783	6.02163
233	Vwa8	ENSMUSG00000058997.8	7.55481e-05	6.22028e-07	24	4	156.854	812.197	792.297	778.841	733.67	717.811	729.243	781.904	801.276	653.874	717.088	643.393	651.566	478.18	525.609	507.96	446.956	479.638	494.648	513.667	519.659	582.876	626.203	504.128	547.969
234	St13	ENSMUSG00000022403.15	7.55481e-05	6.22028e-07	24	16	120.798	340.561	385.572	395.094	391.584	339.163	340.375	346.318	338.814	342.645	345.815	339.243	410.278	603.484	583.77	412.001	669.891	674.606	501.03	517.156	714.946	451.426	488.315	474.473	499.796
235	Gbe1	ENSMUSG00000022707.16	7.55481e-05	6.22028e-07	24	10	58.9109	87.7734	88.4603	94.9051	135.294	173.125	185.575	148.422	158.697	165.923	194.123	185.042	165.376	134.517	183.101	205.479	176.173	88.788	104.248	136.92	118.054	80.4265	78.1656	46.8734	47.1695
236	Jpt2	ENSMUSG00000024165.9	7.55481e-05	6.22028e-07	24	22	51.483	285.556	324.034	340.42	296.988	285.505	221.944	282.862	268.715	235.63	215.339	221.199	234.961	262.584	242.34	216.952	199.01	291.078	304.235	293.026	321.063	293.168	308.271	347.245	362.302
237	Wdr90	ENSMUSG00000073434.12	7.55481e-05	6.22028e-07	24	20	20.9576	83.0922	86.5373	78.3998	80.2967	75.9321	71.8052	58.0782	58.4163	71.6708	58.3429	56.3633	54.2218	82.9214	64.624	69.8837	63.0741	116.248	92.547	90.6985	67.302	113.289	103.635	121.488	125.451
238	Fkbp5	ENSMUSG00000024222.17	7.55481e-05	6.22028e-07	24	14	453.005	409.609	594.222	623.072	578.577	749.196	662.1	474.305	530.614	645.037	947.277	795.467	1830.89	2433.28	2681.9	2070.43	2738.29	1567.06	861.644	1129.37	932.298	777.456	891.439	1066.61	721.592
239	Adamts10	ENSMUSG00000024299.17	7.55481e-05	6.22028e-07	24	12	40.2118	58.5156	50.9608	71.1788	87.9964	99.2179	124.027	97.8725	89.5716	117.815	125.172	144.63	145.495	176.899	147.558	164.8	176.173	151.946	122.332	146.513	89.3682	107.235	85.1917	98.5297	84.3029
240	Hsd17b4	ENSMUSG00000024507.6	7.55481e-05	6.22028e-07	24	20	93.177	512.597	543.262	534.357	529.078	400.921	478.391	489.362	458.568	429.043	431.738	382.845	448.234	584.135	536.379	486.057	458.919	665.453	544.644	647.971	656.47	650.33	641.133	599.788	628.257
241	Aldh18a1	ENSMUSG00000025007.13	7.55481e-05	6.22028e-07	24	18	87.8084	198.953	249.996	264.084	261.789	200.461	229.404	260.276	220.035	231.703	198.366	191.423	253.939	348.27	323.12	264.932	279.484	390.85	325.51	401.166	368.506	387.431	354.819	370.204	360.294
242	Praf2	ENSMUSG00000031149.7	7.55481e-05	6.22028e-07	24	20	10.7875	37.45	42.3071	42.2946	37.3985	34.4225	27.9761	29.0391	34.0762	20.6176	22.2764	18.0788	26.2072	40.5394	44.1597	34.4203	42.4119	56.7511	52.1242	37.5003	38.6159	54.4825	44.7915	62.1789	54.1947
243	Dnajc10	ENSMUSG00000027006.13	9.48689e-05	9.39264e-07	24	2	112.045	890.607	900.949	992.377	797.468	859.551	793.588	813.094	904.479	797.215	757.397	660.408	699.461	586.899	705.479	653.986	597.029	686.505	649.956	603.494	617.854	664.167	743.012	775.802	750.697
244	Cry2	ENSMUSG00000068742.11	9.48689e-05	9.39264e-07	24	14	81.6324	150.97	108.652	118.631	131.995	120.479	182.777	169.932	132.41	230.721	235.493	237.151	246.709	372.225	399.592	317.084	341.47	277.348	289.342	281.689	236.109	246.468	290.706	278.37	149.537
245	Adamtsl4	ENSMUSG00000015850.11	9.48689e-05	9.39264e-07	24	16	38.146	33.939	31.7303	58.7999	63.7974	49.6089	64.345	41.9453	44.7858	68.7254	73.1939	56.3633	79.5253	130.832	96.936	103.261	139.198	137.301	103.185	147.385	92.6781	95.1281	109.783	87.0505	88.3173
246	Wls	ENSMUSG00000028173.10	9.48689e-05	9.39264e-07	24	4	82.0399	691.654	649.029	667.43	679.772	571.009	595.89	714.146	701.969	594.966	608.888	622.123	570.233	460.675	449.137	555.94	549.18	555.612	503.158	456.109	504.213	541.365	588.437	556.741	557.001
247	Melk	ENSMUSG00000035683.13	9.48689e-05	9.39264e-07	24	2	29.8765	80.7515	105.768	124.821	57.1977	69.8575	75.5354	98.948	80.8092	63.8165	64.7076	62.7441	45.1848	21.191	22.6184	15.6456	13.0498	14.6454	32.9765	23.5467	28.6861	44.9697	50.0611	30.6112	74.2668
248	Stx17	ENSMUSG00000061455.13	9.48689e-05	9.39264e-07	24	4	77.0481	574.623	529.8	546.736	533.478	511.276	530.613	611.972	598.767	503.659	497.506	540.237	506.974	437.641	456.676	429.732	421.944	416.48	412.738	417.736	404.915	414.24	473.385	451.515	402.446
249	Mast2	ENSMUSG00000003810.13	9.48689e-05	9.39264e-07	24	18	105.574	553.558	583.646	574.588	601.676	540.636	477.458	510.873	409.887	485.987	461.44	439.209	541.314	664.293	601.003	530.907	617.691	746.003	616.98	784.891	665.297	689.246	631.472	690.665	752.704
250	Kif2c	ENSMUSG00000028678.13	9.48689e-05	9.39264e-07	24	4	30.3511	59.6859	93.2679	66.0209	63.7974	51.6338	63.4124	78.5131	53.5482	72.6526	51.9783	61.6806	37.9553	21.191	19.3872	15.6456	14.1373	10.9841	18.0839	13.0815	16.5497	26.8088	21.9566	22.0018	32.1154
251	Klhdc7a	ENSMUSG00000078234.6	9.48689e-05	9.39264e-07	24	14	18.7178	52.664	49.0378	27.8526	72.597	64.7953	59.6823	50.5495	53.5482	69.7072	73.1939	64.871	75.0068	93.9776	93.7048	124.122	96.7862	87.8727	81.9094	109.885	87.1616	85.6153	83.4351	57.3959	70.2524
252	Rnf32	ENSMUSG00000029130.12	9.48689e-05	9.39264e-07	24	2	32.5083	159.162	174.036	197.031	145.194	137.69	142.678	168.857	147.014	140.396	108.2	137.186	116.577	72.7866	78.6259	80.3141	72.8615	80.55	103.184	89.8264	67.302	106.371	108.027	100.443	101.364
253	Hnrnpdl	ENSMUSG00000029328.15	9.48689e-05	9.39264e-07	24	2	105.081	979.551	1069.22	1115.13	995.46	902.073	952.119	1069.07	1036.89	980.81	851.807	967.748	856.705	696.54	745.33	818.786	692.728	830.214	916.96	763.96	853.963	875.179	974.874	978.601	880.162
254	Hpd	ENSMUSG00000029445.13	9.48689e-05	9.39264e-07	24	6	54.5181	349.923	331.726	349.705	339.886	377.635	371.149	403.321	352.445	406.462	336.267	432.828	393.108	316.023	326.351	352.548	338.208	244.396	276.577	266.863	237.212	314.788	295.975	211.408	283.017
255	Tmem209	ENSMUSG00000029782.20	9.48689e-05	9.39264e-07	24	2	31.0836	207.145	161.536	189.81	136.394	142.752	124.027	168.857	119.753	115.852	132.598	140.377	91.2734	83.8428	76.4718	76.1419	64.1616	83.296	104.248	95.059	83.8517	104.641	137.009	92.7901	106.382
256	2310001H17Rik	ENSMUSG00000097354.7	9.48689e-05	9.39264e-07	24	2	30.0582	163.844	147.113	157.831	89.0964	64.7953	72.7378	107.552	99.3076	76.5798	81.6801	94.6478	54.2218	33.1686	25.8496	32.3342	26.0996	47.5977	54.2517	36.6282	60.6821	77.8321	84.3134	65.0487	79.2849
257	Gm36640	ENSMUSG00000108276.1	9.48689e-05	9.39264e-07	24	2	27.0844	147.459	166.344	150.61	45.0982	62.7705	36.3689	90.3438	87.6244	45.1624	29.7019	47.8556	54.2218	18.427	15.0789	26.076	16.3123	24.7142	36.1678	16.5699	23.1695	30.268	59.722	41.1338	62.2236
258	Nop53	ENSMUSG00000041560.12	9.48689e-05	9.39264e-07	24	8	74.7604	289.067	285.573	317.726	257.39	397.884	363.689	357.073	314.474	444.752	370.212	394.543	402.145	249.686	262.804	318.127	282.746	194.052	239.346	239.828	200.803	257.711	242.401	192.276	228.822
259	Mki67	ENSMUSG00000031004.8	9.48689e-05	9.39264e-07	24	4	307.053	1024.02	1111.52	1221.39	565.377	797.793	741.366	823.85	885.98	721.617	604.645	645.519	505.167	296.674	287.577	334.816	282.746	219.682	357.423	184.885	377.332	467.857	395.219	383.596	628.257
260	Tspan4	ENSMUSG00000025511.15	9.48689e-05	9.39264e-07	24	14	23.9221	25.7469	21.1535	13.4105	24.199	17.2113	15.8531	21.5104	18.4985	59.8893	55.1606	54.2364	57.8366	62.6517	61.3928	63.6254	68.5115	58.5818	37.2315	60.175	36.4093	52.7529	29.861	42.0904	41.1478
261	Dhcr7	ENSMUSG00000058454.15	9.48689e-05	9.39264e-07	24	18	124.393	386.203	393.264	401.283	371.785	320.94	346.903	369.979	276.504	348.536	291.715	319.038	320.812	464.36	518.069	332.73	396.932	551.95	565.919	513.667	610.131	561.256	519.054	565.35	553.99
262	Kbtbd11	ENSMUSG00000055675.6	9.48689e-05	9.39264e-07	24	14	97.101	354.605	448.071	320.82	595.076	569.997	640.652	528.081	580.268	521.332	624.8	615.743	634.395	752.742	718.404	839.647	740.577	645.315	732.929	674.134	687.363	550.014	613.907	549.088	598.149
263	Nqo1	ENSMUSG00000003849.8	9.48689e-05	9.39264e-07	24	4	79.0279	385.033	507.685	525.073	434.482	433.319	473.728	448.493	522.826	450.642	419.008	428.574	348.827	245.079	342.507	336.902	304.496	250.803	317	326.166	342.026	367.541	356.575	360.638	364.309
264	Tmprss4	ENSMUSG00000032091.15	9.48689e-05	9.39264e-07	24	14	58.2772	463.444	470.186	428.104	488.38	515.326	512.895	491.513	469.277	548.822	585.551	513.651	572.944	611.776	609.62	554.897	613.341	541.882	575.493	583.436	595.788	549.149	550.672	467.777	538.936
265	Hsp90b1	ENSMUSG00000020048.13	9.48689e-05	9.39264e-07	24	20	423.854	1567.05	1795.17	1805.26	1706.03	1329.32	1322.34	1467.01	1585.03	1278.29	1136.1	1157.04	1370.91	2064.74	1841.78	1475.9	1807.4	2666.39	2025.4	1945.66	2726.28	2149.03	2152.63	2306.36	2220.98
266	Eldr	ENSMUSG00000087060.7	9.48689e-05	9.39264e-07	24	2	9.90773	40.9609	44.2302	48.4841	35.1986	38.4722	28.9086	31.1901	25.3137	28.472	20.1548	27.6499	26.2072	8.29214	17.2331	5.2152	11.9623	17.3915	30.849	12.2094	15.4464	28.5384	24.5914	22.0018	27.0973
267	Map2k3	ENSMUSG00000018932.9	9.48689e-05	9.39264e-07	24	14	58.7711	278.534	298.073	288.841	289.288	372.573	329.185	310.826	317.395	369.154	372.334	354.132	401.241	445.012	569.768	417.216	528.518	437.533	361.678	450.876	419.258	409.051	367.115	381.683	363.305
268	Kif18b	ENSMUSG00000051378.10	9.48689e-05	9.39264e-07	24	4	13.1025	29.2578	54.8069	38.1683	20.8991	27.3355	46.6268	44.0964	34.0762	24.5448	28.6411	26.5865	29.822	22.1124	10.7707	9.38736	14.1373	10.0687	6.38255	7.84891	13.2397	21.62	11.4174	16.2622	26.0938
269	Arhgap27	ENSMUSG00000034255.17	9.48689e-05	9.39264e-07	24	14	151.074	234.062	281.727	291.936	378.385	605.432	487.716	336.638	368.022	530.168	566.457	611.489	702.173	726.023	753.947	813.571	719.915	544.628	584.003	619.192	557.172	515.422	597.22	542.392	495.781
270	Slc16a5	ENSMUSG00000045775.15	9.48689e-05	9.39264e-07	24	12	101.485	169.695	201.92	171.242	239.79	426.232	395.395	258.125	350.498	423.152	414.765	459.414	485.285	438.562	561.152	521.52	493.718	339.591	310.617	386.341	321.063	279.331	380.289	340.549	224.808
271	Cyth1	ENSMUSG00000017132.17	9.48689e-05	9.39264e-07	24	12	32.332	104.158	84.6142	140.294	128.695	197.423	192.102	164.555	154.803	187.522	181.393	197.803	205.139	223.888	262.804	246.157	224.022	185.814	180.839	179.653	157.774	176.419	183.557	164.535	136.49
272	Sectm1a	ENSMUSG00000025165.12	9.48689e-05	9.39264e-07	24	2	11.6936	71.389	60.5761	50.5473	28.5988	18.2237	27.0435	43.0209	22.3929	15.7087	22.2764	13.825	12.6518	13.8202	5.38533	8.34432	4.34994	2.74602	24.4664	11.3373	13.2397	25.944	21.9566	20.0886	25.0901
273	Asap2	ENSMUSG00000052632.16	9.48689e-05	9.39264e-07	24	0	38.4318	263.32	285.573	265.115	272.789	208.56	193.967	224.784	208.351	152.178	202.609	159.519	186.162	181.506	164.791	166.886	162.035	218.766	206.369	204.072	196.389	185.067	248.549	253.499	243.876
274	H1f2	ENSMUSG00000036181.2	9.48689e-05	9.39264e-07	24	22	151.173	552.387	529.8	548.799	617.075	390.797	378.609	426.982	384.574	382.899	293.836	333.926	365.094	346.427	218.645	275.363	212.06	550.12	459.544	345.352	503.11	780.051	574.385	570.133	659.369
275	Hnrnpk	ENSMUSG00000021546.18	9.48689e-05	9.39264e-07	24	4	172.132	1685.25	1909.59	1854.78	1675.23	1803.13	1633.8	1906.9	1953.05	1634.68	1706.8	1767.47	1720.64	1440.99	1544.51	1632.36	1544.23	1439.83	1538.19	1407.57	1428.79	1510.81	1647.62	1599.43	1557.6
276	Plau	ENSMUSG00000021822.3	9.48689e-05	9.39264e-07	24	0	18.7693	98.3062	107.691	85.6209	75.8969	74.9196	69.0076	83.8907	58.4163	45.1624	60.4645	43.6018	48.7996	34.0899	28.0037	47.9798	72.8615	52.1744	48.9329	66.2797	68.4053	75.2377	72.0177	74.6147	73.2632
277	Pspc1	ENSMUSG00000021938.12	9.48689e-05	9.39264e-07	24	4	24.5481	108.839	97.114	126.884	90.1963	92.1309	108.174	116.156	103.202	94.252	101.835	101.029	91.2734	44.2248	65.7011	64.6685	64.1616	38.4443	62.7617	65.4076	72.8185	80.4265	84.3134	69.8317	85.3065
278	Pcca	ENSMUSG00000041650.15	9.48689e-05	9.39264e-07	24	2	24.1929	224.7	247.112	267.178	226.591	236.908	222.876	240.917	233.665	217.958	207.913	188.232	225.924	168.607	149.712	191.919	196.835	172.999	190.413	201.455	197.493	213.606	220.444	200.886	208.75
279	Adamts12	ENSMUSG00000047497.10	9.48689e-05	9.39264e-07	24	2	10.2299	26.9172	34.6149	30.9473	29.6988	31.3852	18.6507	31.1901	26.2873	15.7087	15.9117	18.0788	15.3628	12.8989	7.53947	10.4304	11.9623	10.9841	19.1476	0.872101	4.41324	19.8904	25.4697	25.8282	16.0577
280	Rad21	ENSMUSG00000022314.10	9.48689e-05	9.39264e-07	24	2	138.127	953.804	988.448	1060.46	812.867	745.146	774.937	964.743	924.924	710.817	773.309	681.677	698.558	564.787	502.99	511.089	531.78	591.31	649.956	530.237	579.238	589.794	705.246	576.829	637.29
281	Ccn3	ENSMUSG00000037362.8	9.48689e-05	9.39264e-07	24	22	267.88	1112.97	925.949	943.893	879.964	621.63	565.116	733.506	855.798	557.658	350.058	515.778	703.076	929.641	636.547	607.049	548.092	1053.56	861.644	826.752	1013.94	1233.21	1076.75	1127.83	1053.79
282	Dazap2	ENSMUSG00000000346.9	9.48689e-05	9.39264e-07	24	6	228.674	1294.37	1391.33	1433.89	1344.14	1500.42	1485.53	1470.24	1525.64	1477.6	1540.25	1486.72	1313.97	1040.2	1138.46	1372.64	1226.68	948.293	1165.88	1130.24	1020.56	1076.68	1218.15	1036	1077.87
283	Sdf2l1	ENSMUSG00000022769.9	9.48689e-05	9.39264e-07	24	20	36.2401	91.2843	93.2679	87.684	86.8965	76.9445	52.222	48.3985	63.2843	61.8529	53.039	47.8556	70.4884	135.438	87.2424	76.1419	91.3487	184.899	135.097	99.4195	143.43	156.529	116.809	146.36	138.498
284	Rab11b	ENSMUSG00000077450.13	9.48689e-05	9.39264e-07	24	6	61.464	404.928	417.302	431.199	365.185	485.965	456.942	432.36	434.228	441.806	431.738	488.128	460.885	343.663	334.968	418.259	389.32	335.93	328.701	336.631	305.617	353.704	417.176	352.985	355.276
285	Agpat1	ENSMUSG00000034254.17	9.48689e-05	9.39264e-07	24	14	74.2464	244.595	259.612	219.726	277.189	352.325	349.701	293.617	287.213	374.063	326.721	334.99	435.582	500.293	570.845	472.497	513.293	476.892	399.973	453.493	398.295	432.401	396.976	420.904	449.615
286	Trip10	ENSMUSG00000019487.11	9.48689e-05	9.39264e-07	24	14	63.9407	152.141	122.114	132.042	225.491	226.784	238.729	135.516	184.985	257.229	225.946	260.547	257.554	339.057	376.973	325.428	425.207	280.094	258.493	327.038	287.964	292.303	254.697	283.153	271.977
287	Slc8a1	ENSMUSG00000054640.15	9.48689e-05	9.39264e-07	24	4	229.142	818.048	844.219	834.546	797.468	755.271	732.04	722.75	889.875	537.04	615.253	733.787	566.618	355.641	388.821	434.948	353.433	328.607	437.205	361.922	474.424	478.235	515.541	436.209	494.778
288	Abhd3	ENSMUSG00000002475.16	9.48689e-05	9.39264e-07	24	22	29.1805	104.158	116.344	112.442	89.0964	70.8699	75.5354	76.362	73.9939	62.8347	73.1939	60.6172	58.7403	82.9214	74.3176	45.8937	59.8117	131.809	77.6543	90.6985	98.1947	106.371	123.835	134.881	118.425
289	Rnf125	ENSMUSG00000033107.6	9.48689e-05	9.39264e-07	24	0	12.5973	53.8344	64.4222	51.5788	42.8983	12.1491	23.3134	53.7761	22.3929	8.83613	22.2764	12.7615	11.7481	8.29214	9.6936	10.4304	4.34994	21.9682	15.9564	10.4652	9.9298	16.4312	22.8349	27.7414	25.0901
290	Pmaip1	ENSMUSG00000024521.8	9.48689e-05	9.39264e-07	24	16	23.9167	29.2578	42.3071	33.0105	63.7974	34.4225	26.111	29.0391	49.6538	42.2171	33.945	52.1095	35.2442	85.6855	59.2387	63.6254	76.1239	87.8727	76.5906	85.4659	87.1616	70.0489	57.0872	57.3959	60.2163
291	Pola1	ENSMUSG00000006678.6	9.48689e-05	9.39264e-07	24	0	20.2073	105.328	84.6142	112.442	62.6975	63.7829	55.0196	76.362	74.9675	55.9622	38.1881	48.9191	47.8959	39.618	40.9285	47.9798	31.5371	53.0898	63.8255	49.7097	73.9219	63.1305	78.1656	83.2241	88.3173
292	Tm4sf20	ENSMUSG00000026149.2	0.000118454	1.40249e-06	24	0	127.74	860.179	777.874	691.157	810.667	616.568	612.676	727.053	743.834	503.659	546.302	592.347	498.841	515.034	443.752	506.917	441.519	637.077	565.919	533.726	755.768	741.135	619.177	770.062	664.387
293	Nuf2	ENSMUSG00000026683.14	0.000118454	1.40249e-06	24	2	13.1716	47.9828	64.4222	47.4525	47.2981	38.4722	42.8966	48.3985	45.7594	37.3081	30.7626	32.9672	28.9183	14.7416	17.2331	27.119	13.0498	12.8148	28.7215	16.5699	15.4464	30.268	22.8349	21.0452	40.1442
294	Ypel4	ENSMUSG00000034059.14	0.000118454	1.40249e-06	24	14	5.2902	10.5328	14.4229	7.22104	15.3994	12.1491	17.7182	12.9063	18.4985	21.5994	20.1548	15.9519	21.6887	32.2472	23.6955	27.119	22.8372	21.9682	21.2752	25.2909	22.0662	20.7552	12.2957	22.9584	18.0649
295	Tmem62	ENSMUSG00000054484.14	0.000118454	1.40249e-06	24	6	25.5042	86.6031	109.614	108.316	96.7961	106.305	110.039	133.365	106.123	90.3249	89.1056	101.029	101.214	68.1798	73.2405	73.0128	73.949	66.8199	60.6342	72.3844	57.3722	51.8881	72.0177	51.6564	69.2488
296	Pdia3	ENSMUSG00000027248.13	0.000118454	1.40249e-06	24	20	513.077	3122.39	3427.84	3154.56	3023.78	2568.53	2512.25	2614.59	3075.62	2649.86	2084.43	2286.44	2518.6	2925.28	2841.3	2504.34	2951.43	3493.85	3291.27	3079.39	3864.9	3483.42	3440.16	3649.43	3245.66
297	Fkbp1a	ENSMUSG00000032966.14	0.000118454	1.40249e-06	24	22	68.2731	709.209	710.567	642.672	632.474	613.531	618.271	618.425	628.948	576.312	535.694	575.331	591.018	586.899	575.154	586.188	618.779	657.214	725.483	620.064	716.049	784.375	728.96	702.144	677.434
298	Eif2a	ENSMUSG00000027810.14	0.000118454	1.40249e-06	24	4	74.5653	340.561	378.841	320.82	324.487	309.803	331.05	347.393	370.943	332.827	301.262	343.497	281.953	216.517	199.257	243.028	199.01	194.052	249.983	197.095	221.766	249.063	266.114	231.497	250.901
299	Riiad1	ENSMUSG00000028139.5	0.000118454	1.40249e-06	24	20	10.2234	16.3844	28.8457	27.8526	17.5993	13.1616	13.988	24.737	13.6305	12.7633	12.7294	5.31729	9.94067	19.3483	14.0019	7.30128	14.1373	32.9523	17.0201	26.163	30.8927	43.2401	33.3741	39.2206	22.0793
300	Dnajb5	ENSMUSG00000036052.14	0.000118454	1.40249e-06	24	18	16.3563	85.4328	71.1528	84.5893	75.8969	82.0066	69.0076	70.9844	58.4163	68.7254	77.437	72.3152	75.0068	84.7641	90.4736	102.218	97.8736	106.179	98.9295	109.013	97.0914	91.6689	94.8526	87.0505	135.487
301	Tomm5	ENSMUSG00000078713.8	0.000118454	1.40249e-06	24	14	31.1261	131.075	126.921	125.852	141.894	151.864	164.126	159.177	163.566	172.795	154.874	169.09	188.873	217.438	258.496	247.2	230.547	188.56	206.369	218.025	225.075	204.093	168.627	232.454	205.739
302	Ndc1	ENSMUSG00000028614.14	0.000118454	1.40249e-06	24	2	19.5452	117.031	115.383	135.137	91.2963	93.1433	81.1306	91.4193	113.912	71.6708	70.0115	80.8229	76.8142	48.8315	50.6221	62.5824	56.5492	56.7511	76.5906	65.4076	90.4715	88.2097	74.6525	65.0487	92.3317
303	Rfc2	ENSMUSG00000023104.9	0.000118454	1.40249e-06	24	20	37.9794	234.062	212.497	253.768	207.892	211.597	196.765	176.386	171.354	207.158	184.576	159.519	185.258	187.034	200.334	204.436	178.347	221.512	226.581	219.769	259.278	275.007	264.358	259.238	298.071
304	Tpi1	ENSMUSG00000023456.16	0.000118454	1.40249e-06	24	16	469.342	1537.79	1558.63	1547.37	1720.33	1862.87	1701.88	1557.36	1536.35	2087.29	1656.94	1734.5	1955.6	2375.24	2527.88	2185.17	2332.66	2337.78	2446.64	2372.11	2507.83	2440.47	2083.24	2281.49	2240.05
305	Tapbpl	ENSMUSG00000038213.7	0.000118454	1.40249e-06	24	8	27.9035	125.223	139.421	125.852	156.194	163.001	162.261	149.498	139.225	215.994	223.825	169.09	193.391	133.596	142.173	162.714	132.673	85.1267	123.396	129.071	97.0914	115.883	124.714	83.2241	136.49
306	Foxm1	ENSMUSG00000001517.14	0.000118454	1.40249e-06	24	4	30.1096	78.4109	107.691	102.126	57.1977	97.193	76.4679	89.2683	77.8884	83.4523	61.5253	73.3787	68.681	32.2472	45.2368	40.6786	32.6245	31.1216	29.7852	22.6746	31.996	58.8065	59.722	30.6112	63.2272
307	Iapp	ENSMUSG00000041681.2	0.000118454	1.40249e-06	24	8	17.917	29.2578	26.9227	39.1999	34.0986	56.6959	61.5474	43.0209	51.601	60.8711	45.6136	51.046	47.8959	19.3483	44.1597	56.3242	27.1871	24.7142	25.5302	22.6746	26.4795	8.64801	17.5653	8.60939	13.0469
308	0610005C13Rik	ENSMUSG00000109644.1	0.000118454	1.40249e-06	24	10	27.2659	43.3015	22.1151	30.9473	45.0982	71.8823	82.0631	59.1537	60.3635	131.56	106.078	140.377	131.036	62.6517	93.7048	75.0989	70.6865	43.021	54.2517	68.0239	50.7523	37.1865	57.9655	34.4376	54.1947
309	Sult1a1	ENSMUSG00000030711.16	0.000118454	1.40249e-06	24	6	390.547	2069.11	1901.9	1781.53	2177.91	1810.22	2193.32	2270.43	1980.31	1966.53	2119.44	2064.17	1990.84	1593.93	1522.97	1882.69	1705.18	1371.18	1593.51	1288.96	1307.42	1461.51	1386.78	1323.93	1428.13
310	Shcbp1	ENSMUSG00000022322.8	0.000118454	1.40249e-06	24	4	17.7909	67.8781	66.3452	54.6736	26.3989	45.5592	41.9641	52.7006	43.8122	41.2353	36.0665	45.7287	27.1109	22.1124	12.9248	17.7317	16.3123	10.9841	17.0201	14.8257	20.9629	24.2144	25.4697	26.7848	27.0973
311	Gas6	ENSMUSG00000031451.6	0.000118454	1.40249e-06	24	8	182.352	1135.2	1113.45	1236.86	1182.45	1405.25	1362.43	1239	1198.51	1499.2	1519.04	1483.53	1408.86	1109.3	1317.25	1205.75	1214.72	966.6	982.913	1085.77	815.347	1031.71	1157.55	1013.04	1031.71
312	Hpgd	ENSMUSG00000031613.9	0.000118454	1.40249e-06	24	8	308.145	1550.66	1890.36	1952.78	1633.43	1914.5	1776.48	1639.1	1870.29	1932.17	1915.77	2060.98	1990.84	1794.79	1849.32	1957.79	1754.11	1405.05	1554.15	1350.01	1399	1023.06	1322.67	1098.18	1110.99
313	B3gnt3	ENSMUSG00000031803.8	0.000118454	1.40249e-06	24	12	79.2216	555.898	574.992	550.862	623.675	778.557	690.076	664.672	729.23	736.344	772.248	696.566	856.705	803.416	906.89	791.667	825.401	737.764	666.976	752.623	687.363	685.787	699.099	640.921	665.391
314	Vwa5a	ENSMUSG00000023186.14	0.000118454	1.40249e-06	24	8	91.0356	482.169	413.456	445.641	448.782	520.388	472.796	495.815	579.295	483.042	621.617	540.237	479.863	398.023	456.676	499.616	398.019	330.438	380.825	289.538	398.295	292.303	317.932	269.761	309.111
315	Clmp	ENSMUSG00000032024.10	0.000118454	1.40249e-06	24	0	37.5416	280.875	296.15	262.021	269.489	266.268	221.944	216.18	266.768	186.541	217.46	218.009	204.236	187.955	149.712	205.479	187.047	228.835	234.027	238.956	216.249	293.168	263.479	240.106	246.887
316	Mpi	ENSMUSG00000032306.14	0.000118454	1.40249e-06	24	16	108.436	256.298	247.112	234.168	303.588	278.418	268.57	285.013	266.768	315.155	271.56	271.182	308.161	389.731	438.366	412.001	408.894	446.686	446.779	490.121	486.56	448.832	403.123	410.381	381.37
317	Cln6	ENSMUSG00000032245.12	0.000118454	1.40249e-06	24	6	50.9925	180.228	168.267	184.652	147.394	205.523	179.047	205.425	181.09	225.812	199.427	168.026	182.547	97.663	130.325	141.853	132.673	89.7034	112.758	110.757	97.0914	124.531	107.148	108.096	108.389
318	Eef1a1	ENSMUSG00000037742.14	0.000118454	1.40249e-06	24	8	1688.94	21429.6	20385.3	19788.7	20938.8	22278.5	22512.3	23057	22401.7	23095.7	22890.6	23063.2	21484.5	19715	20646.3	21337.5	22023.7	17653.3	21060.3	21063	20138.7	19166.6	19024.1	17092.5	17096.4
319	Ttk	ENSMUSG00000038379.15	0.000118454	1.40249e-06	24	4	17.9182	47.9828	58.653	60.863	31.8987	52.6462	46.6268	57.0026	56.4691	38.2899	26.5195	40.4114	22.5924	14.7416	16.156	23.9899	17.3998	15.5608	20.2114	12.2094	18.7563	23.3496	34.2523	27.7414	22.0793
320	Nus1	ENSMUSG00000023068.16	0.000118454	1.40249e-06	24	14	199.879	593.348	583.646	513.725	705.071	691.488	746.028	670.05	802.25	704.927	742.547	776.325	918.156	1056.79	1261.24	1135.87	1170.13	1082.85	983.976	1000.3	1226.88	889.88	736.864	988.167	786.827
321	Appl2	ENSMUSG00000020263.14	0.000118454	1.40249e-06	24	6	273.96	1609.18	1540.36	1528.8	1576.24	1615.83	1700.01	1775.69	1704.78	1531.6	1677.09	1750.45	1502.85	1260.41	1251.55	1227.66	1241.91	1156.99	1339.27	1138.96	1127.58	1150.18	1420.15	1323.93	1185.26
322	Nudt4	ENSMUSG00000020029.6	0.000118454	1.40249e-06	24	0	401.701	2695.23	2806.69	2547.99	3034.78	1876.03	2217.57	2542.53	2658.91	1951.8	1873.34	2004.62	1813.72	1889.69	1728.69	1695.98	1613.83	2059.52	2410.48	2040.72	2372.12	2235.51	2844.7	2408.72	2139.69
323	D930020B18Rik	ENSMUSG00000047642.15	0.000118454	1.40249e-06	24	14	16.2858	4.68125	12.4998	16.5052	13.1995	15.1864	16.7856	10.7552	13.6305	40.2535	21.2156	28.7134	18.0739	50.6742	54.9304	40.6786	35.887	38.4443	24.4664	36.6282	44.1324	14.7016	11.4174	20.0886	14.0505
324	Rdh1	ENSMUSG00000089789.1	0.000118454	1.40249e-06	24	4	13.6412	37.45	36.538	30.9473	36.2985	20.2486	43.8292	41.9453	50.6274	39.2717	26.5195	31.9038	30.7257	11.0562	17.2331	16.6886	9.78736	10.9841	17.0201	13.0815	14.343	31.1328	20.2001	22.0018	22.0793
325	Gal3st1	ENSMUSG00000049721.14	0.000118454	1.40249e-06	24	6	25.9224	94.7953	99.9986	106.252	81.3967	125.541	108.174	119.383	96.3868	138.433	112.443	121.234	111.155	81.0787	84.0112	90.7445	61.9866	43.021	76.5906	66.2797	50.7523	76.1025	78.1656	86.0939	65.2344
326	Cdc42se2	ENSMUSG00000052298.12	0.000118454	1.40249e-06	24	18	70.3791	272.683	324.995	337.326	333.286	289.554	225.674	283.938	249.243	259.193	256.709	252.04	277.435	421.978	373.742	314.998	349.083	426.549	377.634	422.097	471.114	400.403	346.914	331.94	351.262
327	Ybx2	ENSMUSG00000018554.13	0.000118454	1.40249e-06	24	22	27.9131	143.948	131.729	170.21	105.596	100.23	95.1186	87.1172	105.149	72.6526	67.89	75.5056	64.1625	90.2922	91.5507	80.3141	104.398	106.18	85.1007	82.8496	100.401	122.802	163.357	155.926	175.631
328	Tom1l1	ENSMUSG00000020541.12	0.000118454	1.40249e-06	24	14	50.2583	420.142	393.264	369.305	438.882	408.008	397.26	409.774	450.779	435.916	467.804	464.731	484.382	498.45	639.778	503.788	541.567	508.014	463.799	485.76	489.87	444.508	403.123	479.256	410.475
329	Lrrc59	ENSMUSG00000020869.8	0.000118454	1.40249e-06	24	18	123.815	587.497	583.646	582.841	632.474	576.071	525.018	542.063	566.638	562.567	518.722	473.239	637.106	721.416	733.482	647.728	703.603	755.156	731.866	777.042	754.665	713.461	757.942	768.149	813.924
330	Ttll6	ENSMUSG00000038756.13	0.000118454	1.40249e-06	24	4	33.5214	215.337	201.92	217.663	185.893	142.752	201.428	178.537	157.724	149.232	161.239	155.265	142.784	112.405	117.4	138.724	117.448	110.756	110.631	113.373	114.744	136.639	135.253	131.054	143.516
331	Slc25a47	ENSMUSG00000048856.9	0.000118454	1.40249e-06	24	14	7.3052	9.3625	24.9996	11.3474	13.1995	16.1988	18.6507	13.9818	13.6305	20.6176	19.094	24.4596	30.7257	33.1686	26.9267	28.1621	31.5371	33.8676	26.594	26.163	27.5828	18.1608	25.4697	21.0452	20.0721
332	Ssr1	ENSMUSG00000021427.10	0.000118454	1.40249e-06	24	20	109.867	706.869	801.912	813.914	741.37	671.239	672.358	679.73	747.728	626.383	551.606	552.999	727.476	768.405	713.018	631.039	704.69	874.15	770.161	808.438	898.095	856.153	860.699	862.852	967.476
333	Sfxn1	ENSMUSG00000021474.9	0.000118454	1.40249e-06	24	18	48.7732	253.958	262.496	234.168	258.49	245.007	234.066	228.011	231.718	214.031	213.217	238.215	252.131	307.731	288.654	253.459	259.909	345.999	296.788	297.386	338.716	320.841	313.541	344.376	308.107
334	Ktn1	ENSMUSG00000021843.17	0.000118454	1.40249e-06	24	2	76.4427	647.183	564.415	600.378	544.478	544.686	508.232	546.365	570.532	476.169	511.296	545.554	444.619	363.012	389.898	429.732	318.633	377.12	457.416	388.085	440.221	440.184	497.098	504.128	453.63
335	Npr3	ENSMUSG00000022206.7	0.000118454	1.40249e-06	24	0	6.43626	30.4281	31.7303	49.5157	28.5988	19.2361	18.6507	21.5104	25.3137	16.6905	15.9117	18.0788	16.2665	12.8989	9.6936	19.8178	11.9623	21.0528	14.8926	15.6978	16.5497	27.6736	21.0784	20.0886	25.0901
336	Ccdc134	ENSMUSG00000068114.7	0.000118454	1.40249e-06	24	14	27.8452	66.7078	78.8451	66.0209	82.4967	63.7829	71.8052	70.9844	72.0467	80.507	106.078	86.1402	104.829	146.494	149.712	126.208	141.373	149.201	108.503	120.35	111.434	106.371	79.9221	99.4863	115.415
337	Ppara	ENSMUSG00000022383.13	0.000118454	1.40249e-06	24	12	33.4359	84.2625	91.3449	75.3051	130.895	139.715	135.218	127.987	134.357	153.16	218.521	180.788	159.954	207.304	172.331	207.565	176.173	155.608	135.097	150.874	130.191	117.613	110.661	160.709	121.436
338	Hdac7	ENSMUSG00000022475.19	0.000118454	1.40249e-06	24	12	33.375	85.4328	85.5757	94.9051	105.596	149.839	172.519	87.1172	122.674	161.996	159.117	158.455	173.51	173.214	170.177	186.704	192.485	153.777	139.352	170.06	130.191	133.179	128.227	142.533	114.411
339	Racgap1	ENSMUSG00000023015.14	0.000118454	1.40249e-06	24	4	70.0253	201.294	231.727	233.136	122.095	168.063	150.138	232.313	173.302	169.85	158.056	139.313	125.614	56.2023	66.7781	66.7545	53.2868	52.1744	68.0805	64.5355	58.4755	105.506	90.4613	90.8769	134.483
340	Pmm2	ENSMUSG00000022711.16	0.000118454	1.40249e-06	24	6	131.056	1135.2	1192.29	1239.95	1141.75	1175.43	1174.06	1276.64	1172.22	1267.49	1168.98	1259.13	1265.18	1077.98	1060.91	1061.82	1070.09	957.446	1047.8	999.428	1034.91	951.281	1015.27	958.512	1047.76
341	B4galt4	ENSMUSG00000022793.17	0.000118454	1.40249e-06	24	18	163.787	399.076	375.956	397.157	425.683	273.355	354.363	331.261	316.421	370.136	310.809	232.898	433.774	598.877	562.229	535.079	539.393	662.707	535.07	576.459	735.909	622.657	520.811	635.182	591.124
342	Ccnf	ENSMUSG00000072082.7	0.000118454	1.40249e-06	24	4	23.8579	63.1968	63.4607	67.0525	43.9982	59.7332	55.0196	79.5886	57.4427	52.035	47.7351	39.348	44.2811	23.0337	16.156	27.119	20.6622	10.0687	15.9564	18.3141	23.1695	34.592	24.5914	16.2622	54.1947
343	Kifc5b	ENSMUSG00000024301.10	0.000118454	1.40249e-06	24	4	8.49453	19.8953	19.2305	37.1368	16.4993	29.3604	31.7062	20.4349	23.3665	22.5812	21.2156	19.1423	22.5924	12.8989	7.53947	6.25824	7.61239	10.9841	12.7651	4.3605	6.61987	15.5664	13.174	11.4792	19.0685
344	Ssh3	ENSMUSG00000034616.17	0.000118454	1.40249e-06	24	14	49.1017	284.386	295.188	279.557	343.186	382.697	387.002	343.091	338.814	386.826	430.677	420.066	439.197	425.663	435.135	432.861	451.306	438.448	426.567	461.341	407.122	403.862	415.419	402.728	370.33
345	Kif11	ENSMUSG00000012443.4	0.000118454	1.40249e-06	24	4	49.1148	163.844	174.998	179.494	92.3962	100.23	127.757	158.102	131.437	103.088	92.2879	97.8382	84.0438	46.9888	42.0056	49.0229	35.887	36.6136	52.1242	38.3724	54.0622	72.6433	59.722	61.2223	92.3317
346	Smc3	ENSMUSG00000024974.10	0.000118454	1.40249e-06	24	2	38.7542	351.094	351.918	397.157	342.086	296.641	322.657	347.394	338.814	251.339	285.35	283.943	267.494	277.326	250.957	263.889	256.646	271.856	297.852	238.956	287.964	294.897	299.488	297.502	287.031
347	Rbm10	ENSMUSG00000031060.16	0.000118454	1.40249e-06	24	14	36.5071	161.503	208.651	181.558	213.391	225.771	234.999	190.367	192.774	220.903	236.554	207.375	258.457	328	312.349	279.535	278.396	254.465	248.919	300.003	243.832	236.091	197.609	228.627	233.84
348	Tsc22d3	ENSMUSG00000031431.13	0.000118454	1.40249e-06	24	14	68.6053	101.817	92.3064	53.642	118.795	102.255	114.702	80.6641	84.7036	134.506	153.813	132.932	145.495	271.798	294.039	236.77	490.456	266.364	251.047	225.002	176.53	195.445	240.644	196.103	128.462
349	Uggt1	ENSMUSG00000037470.14	0.000151488	2.07193e-06	24	20	145.73	642.501	637.491	746.862	690.772	534.562	588.43	607.67	600.714	526.241	550.545	421.13	574.751	861.461	729.174	599.748	692.728	1095.66	724.419	777.914	957.674	811.183	829.96	850.417	973.498
350	Cracdl	ENSMUSG00000026090.16	0.000151488	2.07193e-06	24	12	41.5562	165.014	164.421	132.042	159.494	204.51	216.348	181.763	178.17	254.284	223.825	259.484	263.879	247.843	250.957	253.459	299.058	210.528	222.325	233.723	171.013	208.417	191.462	182.71	198.714
351	Col3a1	ENSMUSG00000026043.18	0.000151488	2.07193e-06	24	4	488.332	2111.24	2159.59	2479.91	2049.22	2165.58	2511.32	2633.95	2101.04	2009.73	2100.35	1814.26	2246.59	1276.07	1167.54	1358.04	1483.33	1113.05	1505.22	1560.19	1124.27	1816.95	2190.39	1752.49	1522.47
352	Cdk18	ENSMUSG00000026437.11	0.000151488	2.07193e-06	24	14	58.4113	99.4765	109.614	100.063	183.693	200.461	173.452	159.177	171.354	253.302	185.637	226.517	227.732	318.787	343.584	294.137	286.009	242.565	204.242	304.363	253.762	264.629	193.218	255.412	218.786
353	Rnpep	ENSMUSG00000041926.15	0.000151488	2.07193e-06	24	16	41.4619	189.591	219.228	243.452	206.792	225.771	234.066	174.234	164.539	230.721	220.642	222.263	268.398	258.899	294.039	253.459	284.921	297.486	302.107	319.189	274.724	276.736	273.14	266.891	237.855
354	Kif14	ENSMUSG00000041498.13	0.000151488	2.07193e-06	24	4	18.6376	50.3234	57.6915	45.3894	32.9987	37.4598	37.3014	43.0209	34.0762	30.4356	35.0058	29.7768	35.2442	7.37079	16.156	11.4734	2.17497	7.32272	13.8289	3.4884	11.0331	16.4312	20.2001	10.5226	30.1082
355	Ufc1	ENSMUSG00000062963.10	0.000151488	2.07193e-06	24	6	71.0293	283.216	230.766	276.463	257.39	297.654	325.455	343.091	322.263	367.19	327.781	314.784	321.716	194.405	272.498	254.502	269.696	173.915	208.497	201.455	200.803	185.067	221.323	188.45	170.613
356	Gle1	ENSMUSG00000019715.14	0.000151488	2.07193e-06	24	4	30.4873	166.184	116.345	160.926	108.896	136.678	118.432	121.534	136.305	116.833	146.388	101.029	102.118	93.0563	77.5488	91.7875	75.0365	71.3966	81.9094	80.2333	60.6821	82.1561	100.122	87.0505	78.2812
357	Arhgap11a	ENSMUSG00000041219.14	0.000151488	2.07193e-06	24	4	49.6892	170.866	230.766	212.505	147.394	181.224	200.495	219.406	178.17	138.433	149.57	149.948	133.747	92.1349	115.246	92.8305	103.311	75.0579	103.185	108.141	107.021	89.9393	109.783	116.705	147.53
358	Rad51	ENSMUSG00000027323.10	0.000151488	2.07193e-06	24	0	19.9782	59.6859	74.0374	81.4946	43.9982	40.4971	40.099	40.8698	56.4691	35.3445	30.7626	39.348	30.7257	19.3483	12.9248	14.6026	13.0498	27.4602	46.8054	20.9304	26.4795	44.1049	54.4524	55.4827	86.3101
359	Sppl2a	ENSMUSG00000027366.12	0.000151488	2.07193e-06	24	0	449.968	2940.99	2748.04	2462.37	2458.4	1759.6	1895.84	2194.06	2502.16	1473.67	1739.68	1825.96	1501.04	1558.92	1548.82	1708.5	1244.08	1806.88	1836.05	1401.47	1962.79	2058.23	2056.9	2187.74	2214.96
360	Cdc25b	ENSMUSG00000027330.16	0.000151488	2.07193e-06	24	6	23.2312	79.5812	97.114	95.9367	71.4971	137.69	176.249	120.458	107.096	128.615	120.929	116.98	101.214	88.4495	78.6259	93.8736	83.7363	83.296	64.8893	92.4427	59.5788	69.1841	71.1394	69.8317	68.2452
361	Serinc3	ENSMUSG00000017707.9	0.000151488	2.07193e-06	24	0	325.447	4060.98	4383.59	4165.51	3830.04	3504.01	3467.17	3640.64	3786.35	3189.84	3358.43	3228.66	3219.87	3652.23	3348.6	3043.59	3332.05	3865.48	3435.94	3453.52	3432.4	3578.55	3920.57	3982.32	3808.68
362	E130311K13Rik	ENSMUSG00000048581.12	0.000151488	2.07193e-06	24	2	6.49227	17.5547	21.1535	30.9473	27.4989	15.1864	19.5832	27.9636	23.3665	12.7633	14.8509	9.57113	15.3628	8.29214	5.38533	9.38736	3.26245	4.5767	8.51007	9.59311	12.1364	12.972	13.174	5.73959	14.0505
363	Pla2g2f	ENSMUSG00000028749.7	0.000151488	2.07193e-06	24	16	13.9688	23.4062	22.1151	22.6947	26.3989	18.2237	19.5832	17.2083	26.2873	36.3263	22.2764	25.523	40.6664	49.7529	39.8515	37.5494	47.8493	65.9045	55.3154	59.3029	36.4093	30.268	42.1567	45.9168	26.0938
364	Nmnat1	ENSMUSG00000028992.13	0.000151488	2.07193e-06	24	6	10.0345	57.3453	55.7685	46.421	47.2981	53.6587	61.5474	63.4558	71.0731	58.9075	54.0998	57.4268	54.2218	49.7529	45.2368	49.0229	47.8493	41.1903	36.1678	46.2214	40.8225	42.3753	29.861	33.481	41.1478
365	Ncapg	ENSMUSG00000015880.13	0.000151488	2.07193e-06	24	2	20.0419	66.7078	87.4988	101.094	43.9982	54.6711	51.2895	61.3047	59.3899	47.126	40.3097	61.6806	35.2442	23.0337	12.9248	18.7747	16.3123	11.8994	30.849	16.5699	23.1695	45.8345	36.8871	31.5678	50.1803
366	Bmp3	ENSMUSG00000029335.5	0.000151488	2.07193e-06	24	0	149.775	1121.16	1217.29	1149.18	820.567	519.375	619.204	691.56	629.922	574.348	590.855	601.918	533.181	608.09	398.515	462.067	427.382	571.173	662.721	589.54	579.238	633.899	873.873	693.534	793.852
367	Hmgb1	ENSMUSG00000066551.12	0.000151488	2.07193e-06	24	6	84.0889	770.065	754.797	800.504	724.871	867.65	863.528	812.019	898.637	765.798	728.756	831.625	785.313	658.765	718.404	692.578	711.215	625.178	704.208	658.436	734.805	690.111	691.194	619.876	646.322
368	Fam3c	ENSMUSG00000029672.16	0.000151488	2.07193e-06	24	18	35.6988	160.333	175.959	125.852	138.594	121.491	124.96	120.458	124.621	132.542	99.7134	104.219	140.073	171.371	180.947	139.767	164.21	233.412	179.775	195.351	208.526	210.147	160.722	176.014	170.613
369	Gstk1	ENSMUSG00000029864.7	0.000151488	2.07193e-06	24	22	72.6947	424.823	521.146	538.483	463.081	445.468	444.82	363.526	489.723	388.79	291.715	302.022	366.901	411.843	409.285	444.335	403.457	464.993	501.03	429.946	520.763	594.983	542.768	631.355	469.688
370	Zyx	ENSMUSG00000029860.16	0.000151488	2.07193e-06	24	14	84.2613	176.717	164.421	172.273	178.193	286.517	287.221	204.349	215.167	296.501	224.886	303.086	377.745	484.63	504.067	360.892	530.693	406.411	323.382	403.783	334.303	402.997	357.454	367.334	321.154
371	Tcaf2	ENSMUSG00000029851.5	0.000151488	2.07193e-06	24	2	20.9344	108.839	111.537	127.915	113.295	77.9569	80.1981	126.912	96.3868	88.3613	77.437	68.0614	79.5253	50.6742	59.2387	61.5393	73.949	56.7511	69.1443	54.9424	63.992	75.2377	94.8526	70.7883	87.3137
372	Mxd1	ENSMUSG00000001156.9	0.000151488	2.07193e-06	24	6	322.198	1187.87	850.95	829.388	816.167	1333.37	883.111	1080.9	1236.48	1104.52	1285.67	983.699	975.089	595.192	519.146	824.001	698.165	367.051	685.06	577.331	451.254	430.671	732.473	574.916	614.207
373	Gm44420	ENSMUSG00000107831.1	0.000151488	2.07193e-06	24	4	8.19737	23.4062	28.8457	36.1052	14.2994	27.3355	13.988	17.2083	19.4721	16.6905	15.9117	13.825	10.8444	4.60675	7.53947	3.12912	5.43742	3.66136	10.6376	4.3605	3.30993	6.91841	12.2957	9.56599	9.03245
374	Myh14	ENSMUSG00000030739.18	0.000151488	2.07193e-06	24	12	250.994	683.462	731.721	736.546	925.062	1268.57	1142.36	1034.65	801.276	1350.95	1301.58	1291.04	1535.38	1654.74	1666.22	1336.13	1464.84	1126.78	1154.18	1212.22	818.657	1170.08	1205.86	1018.78	1028.7
375	Stard5	ENSMUSG00000046027.17	0.000151488	2.07193e-06	24	12	46.0852	259.809	226.92	236.231	307.988	323.977	338.51	322.656	354.392	382.899	329.903	366.893	343.405	403.551	406.054	403.656	369.745	352.406	339.339	339.247	418.155	323.436	280.166	342.462	300.078
376	Prss23	ENSMUSG00000039405.7	0.000151488	2.07193e-06	24	2	62.9332	298.43	304.803	393.031	210.091	302.716	177.182	232.313	260.926	172.795	189.88	197.803	183.451	73.7079	82.9342	110.562	91.3487	91.534	110.631	91.5706	125.778	119.343	151.94	111.922	125.451
377	Dgat2	ENSMUSG00000030747.5	0.000151488	2.07193e-06	24	14	79.0082	136.927	111.537	92.8419	218.891	239.945	169.721	137.667	180.117	220.903	199.427	229.707	295.509	376.832	452.368	337.945	399.107	288.332	243.601	316.573	324.373	336.408	286.314	206.625	239.862
378	Tmco3	ENSMUSG00000038497.7	0.000151488	2.07193e-06	24	6	57.383	427.164	469.224	425.01	405.884	479.89	503.569	499.042	393.336	496.787	439.163	438.145	507.878	395.259	394.207	414.087	399.107	391.766	378.698	368.027	315.547	369.27	331.984	352.985	386.388
379	Galntl6	ENSMUSG00000096914.3	0.000151488	2.07193e-06	24	0	15.2687	70.2187	84.6142	78.3998	29.6988	23.2858	24.2459	46.2474	36.0234	22.5812	18.0333	25.523	19.8813	17.5056	12.9248	14.6026	13.0498	25.6295	35.104	15.6978	34.2026	25.0792	43.035	44.9602	47.1695
380	Lpcat2	ENSMUSG00000033192.5	0.000151488	2.07193e-06	24	2	32.4941	168.525	170.19	183.621	133.095	168.063	138.948	163.479	181.09	133.524	155.935	142.504	115.673	92.1349	88.3195	118.906	71.774	96.1107	103.184	103.78	95.9881	147.881	149.305	126.271	126.454
381	Leo1	ENSMUSG00000042487.6	0.000151488	2.07193e-06	24	22	22.584	114.691	116.344	110.379	103.396	92.1309	64.3449	97.8725	93.466	78.5434	56.2214	61.6806	72.2957	68.1798	67.8552	60.4963	82.6488	79.6346	86.1644	97.6753	90.4715	127.991	124.714	106.183	113.407
382	Gsta4	ENSMUSG00000032348.6	0.000151488	2.07193e-06	24	20	55.5246	285.556	304.803	365.178	255.19	234.883	223.809	244.143	299.87	277.847	208.974	223.326	217.791	227.573	261.727	254.502	286.009	290.163	323.382	309.596	301.204	353.704	384.68	353.942	361.298
383	Chst11	ENSMUSG00000034612.7	0.000151488	2.07193e-06	24	18	33.3701	84.2625	95.191	83.5577	83.5966	82.0066	60.6148	65.6068	66.2051	51.0532	60.4645	72.3152	81.3327	121.618	120.632	82.4001	113.098	170.253	96.802	128.199	132.397	123.667	94.8526	120.531	147.53
384	Ntn4	ENSMUSG00000020019.4	0.000151488	2.07193e-06	24	6	29.8827	83.0922	102.883	106.252	119.895	143.765	103.511	141.969	122.674	117.815	120.929	140.377	122.903	69.1012	81.8571	86.5723	96.7862	73.2272	73.3993	81.1054	62.8887	78.6969	101	61.2223	66.238
385	B4galnt1	ENSMUSG00000006731.10	0.000151488	2.07193e-06	24	12	81.3235	239.914	232.689	283.684	250.79	459.642	369.284	317.279	285.266	457.515	413.704	390.289	533.181	442.248	479.295	458.938	434.994	309.385	325.51	360.178	308.927	307.869	310.027	299.416	296.064
386	Pnpo	ENSMUSG00000018659.12	0.000151488	2.07193e-06	24	18	198.194	483.339	432.686	376.526	591.776	402.946	468.133	490.438	421.571	484.024	472.047	391.353	564.811	778.54	663.473	596.619	630.741	780.785	813.775	855.531	814.244	840.587	670.994	713.623	740.661
387	Mpp2	ENSMUSG00000017314.12	0.000151488	2.07193e-06	24	16	28.6991	29.2578	12.4998	9.28419	23.0991	12.1491	17.7182	10.7552	27.2609	30.4355	36.0665	19.1423	38.859	76.472	51.6992	53.195	67.4241	108.925	49.9966	88.0822	65.0954	70.9137	36.8871	57.3959	57.2055
388	Metrnl	ENSMUSG00000039208.15	0.000151488	2.07193e-06	24	14	41.9499	98.3062	108.652	90.7788	136.394	148.827	132.42	101.099	112.938	183.595	131.537	154.202	177.125	190.719	248.802	239.899	243.597	178.491	196.795	213.665	196.389	200.634	177.41	171.231	180.649
389	Mis18bp1	ENSMUSG00000047534.17	0.000151488	2.07193e-06	24	4	22.9755	53.8344	61.5376	69.1157	46.1981	52.6462	42.8966	69.9089	46.733	48.1078	37.1273	44.6653	34.3405	17.5056	7.53947	11.4734	7.61239	12.8148	18.0839	13.0815	19.8596	25.0792	24.5914	21.0452	27.0973
390	Akr1c14	ENSMUSG00000033715.15	0.000151488	2.07193e-06	24	10	86.9856	418.972	411.533	377.557	474.081	446.48	445.752	460.323	479.013	593.984	516.6	635.948	536.796	484.63	630.084	638.34	512.205	421.972	531.879	445.644	602.408	344.191	324.08	319.504	311.118
391	Fbp2	ENSMUSG00000021456.8	0.000151488	2.07193e-06	24	8	90.8019	458.762	464.417	480.715	503.78	594.295	605.216	554.969	551.06	640.128	574.943	595.537	624.455	494.764	616.082	582.016	526.343	413.734	428.695	543.319	457.874	470.452	439.132	366.377	434.561
392	Glrx	ENSMUSG00000021591.8	0.000151488	2.07193e-06	24	16	112.652	477.487	512.493	523.01	657.773	433.319	625.731	506.571	545.218	583.184	529.33	541.301	573.847	728.787	729.174	684.234	648.141	760.648	690.379	789.251	855.066	674.545	606.003	682.055	566.034
393	Hr	ENSMUSG00000022096.14	0.000151488	2.07193e-06	24	6	27.745	114.691	119.229	140.294	78.0968	144.777	152.003	108.628	141.173	127.633	111.382	126.552	125.614	83.8428	110.938	105.347	109.836	80.55	72.3356	81.9775	52.9589	84.7505	96.6091	82.2675	87.3137
394	Rai14	ENSMUSG00000022246.14	0.000151488	2.07193e-06	24	0	25.3637	196.612	200.959	196	179.293	140.727	115.634	147.346	155.777	127.633	129.415	102.092	110.251	124.382	112.015	94.9166	101.136	138.216	143.607	118.606	150.05	145.287	129.983	152.099	154.555
395	Hsf1	ENSMUSG00000022556.11	0.000151488	2.07193e-06	24	14	23.385	93.625	111.537	104.189	109.996	121.491	127.757	125.836	124.621	148.251	117.747	125.488	150.014	192.562	173.408	171.059	204.447	163.846	134.034	171.804	145.637	144.422	128.227	150.186	150.541
396	Krt84	ENSMUSG00000044294.8	0.000151488	2.07193e-06	24	10	5.57023	3.51094	2.88457	3.09473	3.29987	8.09942	9.32536	7.52865	10.7096	10.7997	10.6078	23.3961	10.8444	6.44944	12.9248	10.4304	13.0498	0	6.38255	3.4884	0	0	2.63479	2.8698	1.00361
397	Ehhadh	ENSMUSG00000022853.7	0.000151488	2.07193e-06	24	22	125.114	492.701	479.801	487.936	537.878	326.002	398.193	482.909	351.471	289.629	343.693	295.642	299.124	384.203	368.357	286.836	277.309	609.617	459.544	457.853	482.147	537.906	520.811	596.918	532.915
398	St6gal1	ENSMUSG00000022885.16	0.000151488	2.07193e-06	24	4	131.777	516.108	531.723	527.136	393.784	476.853	418.709	549.591	576.374	370.136	502.81	478.557	490.707	304.966	303.733	305.611	299.058	309.385	304.235	255.526	240.522	335.543	391.706	289.849	329.183
399	Col8a1	ENSMUSG00000068196.5	0.000151488	2.07193e-06	24	4	83.8716	241.084	212.497	238.294	97.896	198.436	110.039	140.893	185.958	107.015	119.868	153.138	102.118	29.4832	20.4643	37.5494	30.4496	35.6983	21.2752	33.1398	17.653	53.6177	80.8003	34.4376	50.1803
400	Mmut	ENSMUSG00000023921.9	0.000151488	2.07193e-06	24	2	41.5642	431.845	435.571	440.483	380.585	348.275	353.431	363.526	418.65	340.682	334.146	332.863	328.946	291.146	323.12	289.965	287.096	304.808	325.51	313.084	305.617	319.976	391.706	359.681	282.013
401	Gm19696	ENSMUSG00000117485.1	0.000151488	2.07193e-06	24	0	21.9141	94.7953	71.1529	80.463	78.0968	52.6462	92.321	67.7579	72.0467	50.0714	43.492	52.1095	49.7033	43.3034	34.4661	44.8507	28.2746	53.0898	77.6543	43.605	60.6821	77.8321	84.3134	76.5279	86.3101
402	Syt7	ENSMUSG00000024743.16	0.000151488	2.07193e-06	24	10	104.599	341.731	324.995	417.789	432.283	495.077	446.685	523.779	486.802	580.239	552.667	558.316	526.855	527.933	589.156	520.477	548.092	362.475	396.782	489.249	409.328	364.946	397.854	370.204	369.327
403	Npas2	ENSMUSG00000026077.15	0.000190693	3.02986e-06	24	0	64.1243	212.997	218.266	223.852	223.291	112.379	141.745	169.932	133.384	62.8347	43.492	47.8556	101.214	80.1574	60.3157	70.9267	66.3366	83.296	81.9094	70.6402	56.2689	147.881	120.322	136.794	157.566
404	Myo1b	ENSMUSG00000018417.14	0.000190693	3.02986e-06	24	2	61.4521	489.19	481.724	466.273	533.478	390.797	418.708	452.795	481.934	348.536	393.55	357.322	378.649	335.371	325.274	316.041	286.009	404.581	365.933	325.294	451.254	374.459	427.715	383.596	414.489
405	Rhbdd1	ENSMUSG00000026142.15	0.000190693	3.02986e-06	24	2	23.2964	179.058	200.959	193.936	188.092	169.075	174.384	179.612	163.566	142.36	160.178	139.313	132.843	137.281	133.556	137.681	164.21	129.063	139.352	151.746	141.224	161.718	168.627	168.361	150.541
406	Zranb3	ENSMUSG00000036086.16	0.000190693	3.02986e-06	24	2	16.4958	64.3672	51.9223	52.6104	39.5984	28.348	52.222	60.2292	58.4163	34.3627	33.945	40.4114	26.2072	13.8202	19.3872	18.7747	14.1373	21.0528	43.6141	21.8025	22.0662	39.7809	44.7915	37.3074	46.1659
407	Pdk1	ENSMUSG00000006494.11	0.000190693	3.02986e-06	24	6	59.4954	277.364	237.497	246.547	249.69	241.97	269.503	266.729	324.21	307.301	289.593	238.215	234.058	153.865	219.722	199.221	216.409	139.132	205.305	165.699	150.05	169.501	194.096	152.099	188.678
408	Rapgef4	ENSMUSG00000049044.16	0.000190693	3.02986e-06	24	6	15.8808	59.6859	46.1532	50.5473	53.8978	74.9196	50.3569	54.8516	63.2843	51.0532	65.7684	55.2999	37.0516	35.9326	29.0808	42.7646	35.887	26.5449	34.0403	25.2909	31.996	31.9976	31.6175	34.4376	29.1046
409	Ncaph	ENSMUSG00000034906.15	0.000190693	3.02986e-06	24	2	26.2004	93.625	115.383	111.41	67.0973	87.0687	71.8052	104.326	83.73	70.689	55.1606	70.1883	55.1255	36.854	35.5432	28.1621	34.7995	32.0369	55.3154	28.7793	51.8556	72.6433	56.2089	45.9168	89.3209
410	Eif6	ENSMUSG00000027613.15	0.000190693	3.02986e-06	24	14	74.1441	255.128	299.034	295.031	342.086	426.232	383.272	314.052	347.577	497.769	402.036	408.368	498.841	466.203	547.15	534.036	543.742	436.617	435.077	477.911	433.601	442.778	403.123	432.383	468.684
411	Lxn	ENSMUSG00000047557.2	0.000190693	3.02986e-06	24	8	12.0315	31.5984	30.7688	25.7894	26.3989	55.6835	42.8966	39.7943	51.601	43.1988	54.0998	43.6018	57.8366	26.7191	31.2349	33.3773	40.2369	13.7301	27.6577	34.0119	22.0662	30.268	25.4697	22.0018	21.0757
412	Ttf2	ENSMUSG00000033222.16	0.000190693	3.02986e-06	24	2	21.5226	79.5812	101.922	95.9367	84.6966	63.7829	79.2655	90.3438	76.9148	55.9621	56.2214	65.9345	66.8736	39.618	37.6973	38.5925	33.712	29.2909	49.9966	48.8377	30.8927	42.3753	66.7481	40.1772	79.2848
413	Mcoln2	ENSMUSG00000011008.13	0.000190693	3.02986e-06	24	4	35.5002	143.948	182.69	186.715	164.993	158.951	165.991	176.386	206.404	163.959	169.725	157.392	161.762	108.719	117.4	126.208	96.7861	118.994	125.523	96.8032	97.0914	115.019	147.548	139.663	131.472
414	Rad54l	ENSMUSG00000028702.15	0.000190693	3.02986e-06	24	0	13.9421	36.2797	45.1917	68.0841	25.299	33.4101	34.5038	39.7943	28.2345	25.5266	12.7294	19.1423	28.0146	14.7416	10.7707	12.5165	11.9623	31.1216	32.9765	18.3141	25.3762	39.7809	39.5219	44.0036	52.1875
415	Hectd3	ENSMUSG00000046861.9	0.000190693	3.02986e-06	24	8	61.395	415.461	426.917	379.62	450.982	480.903	472.796	437.737	455.647	601.838	527.208	509.397	507.878	368.54	440.52	461.024	414.332	302.978	392.527	401.166	291.274	353.704	394.341	382.64	360.294
416	Stk40	ENSMUSG00000042608.15	0.000190693	3.02986e-06	24	14	51.3795	131.075	149.036	148.547	185.893	249.057	201.428	176.386	174.275	224.83	205.792	226.517	236.769	288.382	325.274	281.621	342.558	305.724	260.621	305.235	258.175	224.848	245.914	259.238	264.952
417	Hdac1	ENSMUSG00000028800.15	0.000190693	3.02986e-06	24	16	289.231	758.362	719.221	706.63	868.965	751.221	786.128	771.149	777.91	929.757	899.542	762.5	947.978	1308.32	1361.41	1035.74	1235.38	1439.83	1018.02	1257.57	1422.17	1157.1	979.265	1295.23	1057.8
418	Pink1	ENSMUSG00000028756.12	0.000190693	3.02986e-06	24	8	81.6703	298.43	291.342	285.747	377.285	447.493	444.82	388.263	336.867	497.769	472.047	478.557	393.108	319.708	364.049	390.097	369.745	237.073	299.98	345.352	257.072	289.708	305.636	248.716	250.901
419	Krba1	ENSMUSG00000042810.14	0.000190693	3.02986e-06	24	6	32.7181	141.608	152.882	128.947	145.194	157.939	152.936	160.253	149.935	184.577	148.509	179.725	144.591	112.405	92.6278	125.165	104.398	84.2113	112.758	117.734	75.0252	102.046	120.322	86.0939	123.444
420	Mgll	ENSMUSG00000033174.17	0.000190693	3.02986e-06	24	18	124.977	585.156	553.838	494.125	617.075	516.338	549.263	574.328	461.488	528.204	514.479	482.81	642.529	709.439	724.866	653.986	662.278	735.934	722.292	810.182	748.045	782.645	678.899	658.14	743.672
421	Fancd2	ENSMUSG00000034023.16	0.000190693	3.02986e-06	24	2	16.989	55.0047	53.8454	56.7367	30.7987	39.4847	33.5713	55.9271	42.8386	17.6723	27.5803	30.8403	16.2665	17.5056	8.61654	16.6886	3.26245	12.8148	29.7852	8.72101	13.2397	19.8904	40.4002	24.8716	34.1226
422	Caprin2	ENSMUSG00000030309.16	0.000190693	3.02986e-06	24	2	16.2007	90.114	84.6142	94.9051	80.2967	84.0315	62.4799	74.211	73.9939	53.0168	61.5253	82.9498	56.0292	41.4607	45.2368	52.152	50.0243	47.5977	49.9966	40.9887	51.8556	55.3473	74.6525	56.4393	51.1839
423	Prrg2	ENSMUSG00000007837.11	0.000190693	3.02986e-06	24	14	24.5429	79.5812	75.9605	68.0841	75.8969	104.28	92.321	80.6641	69.1259	121.742	82.7409	108.473	131.94	151.101	145.404	139.767	134.848	106.18	109.567	119.478	83.8517	92.5337	93.0961	96.6165	96.3461
424	Eef2k	ENSMUSG00000035064.17	0.000190693	3.02986e-06	24	8	36.8011	237.573	193.267	241.389	244.19	271.33	260.177	263.503	261.9	297.483	302.322	302.022	286.472	233.101	262.804	257.631	218.584	183.068	246.792	227.618	182.046	219.66	224.836	189.407	194.7
425	Plk1	ENSMUSG00000030867.7	0.000190693	3.02986e-06	24	6	66.7862	369.819	366.341	397.157	325.587	394.847	362.756	400.094	361.207	401.553	371.273	387.099	356.057	292.989	288.654	323.342	277.309	268.195	239.346	258.142	225.076	273.277	338.132	282.197	304.092
426	Gm44985	ENSMUSG00000108688.1	0.000190693	3.02986e-06	24	4	47.5645	327.687	332.688	349.705	299.188	319.927	279.761	366.753	341.735	315.155	289.593	306.276	296.413	222.045	232.646	240.942	253.384	250.803	241.473	244.188	222.869	289.708	296.853	266.891	260.938
427	Dhx32	ENSMUSG00000030986.13	0.000190693	3.02986e-06	24	0	74.7763	600.37	642.299	639.578	579.677	547.723	562.319	615.198	586.11	502.678	521.904	437.082	488.9	453.304	471.755	494.401	445.869	474.146	488.265	518.9	519.659	538.771	602.49	595.961	574.062
428	Plpp5	ENSMUSG00000031570.17	0.000190693	3.02986e-06	24	4	53.4347	300.77	315.38	325.978	334.386	268.293	295.614	316.203	301.817	261.157	256.709	273.309	249.42	228.495	194.949	236.77	188.135	176.661	245.728	181.397	195.286	242.144	259.088	221.931	219.79
429	Eri1	ENSMUSG00000031527.7	0.000190693	3.02986e-06	24	0	26.7452	200.123	186.536	194.968	183.692	149.839	124.027	152.724	126.569	123.706	120.929	133.996	108.444	113.326	99.0901	123.079	107.661	155.608	154.245	119.478	156.67	148.746	153.696	180.797	157.566
430	Casp3	ENSMUSG00000031628.9	0.000190693	3.02986e-06	24	20	72.9574	459.933	467.301	444.61	558.777	384.722	428.034	435.586	424.491	398.608	338.389	382.845	394.012	465.281	528.84	446.421	506.768	486.961	577.621	574.715	688.466	511.098	521.689	580.656	528.9
431	Ces1d	ENSMUSG00000056973.6	0.000190693	3.02986e-06	24	18	399.014	1096.58	1003.83	918.103	1279.25	661.115	933.468	810.943	763.306	857.104	885.752	858.211	698.558	1428.09	1498.2	1359.08	1559.45	1385.83	1610.53	1814.84	1551.26	1338.71	1411.37	1343.07	1093.93
432	Psmb10	ENSMUSG00000031897.9	0.000190693	3.02986e-06	24	10	77.4358	135.756	151.921	152.673	174.893	263.231	262.975	189.292	183.038	387.808	284.289	265.865	300.931	272.719	287.577	297.266	250.121	163.846	185.094	214.537	154.464	161.718	154.575	172.188	163.588
433	Cenpn	ENSMUSG00000031756.5	0.000190693	3.02986e-06	24	2	6.86882	46.8125	26.9227	54.6736	21.9991	24.2983	18.6507	30.1146	21.4193	17.6723	16.9725	12.7615	14.4591	10.1348	16.156	9.38736	13.0498	10.0687	17.0201	12.2094	9.9298	19.0256	14.9305	16.2622	25.0901
434	Osgin1	ENSMUSG00000074063.10	0.000190693	3.02986e-06	24	14	34.3736	38.6203	49.9993	46.421	61.5975	77.9569	60.6148	38.7188	43.8122	98.1792	66.8292	92.5209	77.7179	130.832	172.331	153.327	188.135	104.349	94.6745	138.664	109.228	108.1	107.148	87.0505	95.3425
435	Casp4	ENSMUSG00000033538.13	0.000190693	3.02986e-06	24	2	42.5796	249.276	190.382	202.189	166.093	175.15	124.027	186.065	200.562	140.396	141.084	142.504	107.54	54.3596	65.7011	73.0128	57.6367	75.0579	111.695	95.059	131.294	123.667	115.931	86.0939	133.48
436	Scamp2	ENSMUSG00000040188.10	0.000190693	3.02986e-06	24	6	151.446	792.301	826.912	965.556	808.467	1042.8	922.278	936.779	957.053	1042.66	996.073	951.796	957.015	697.461	759.332	854.25	744.927	601.379	709.527	723.844	650.954	724.703	773.751	701.187	750.697
437	Tpm1	ENSMUSG00000032366.15	0.000190693	3.02986e-06	24	2	422.161	3932.25	4143.21	4274.85	3841.04	3966.69	3761.85	3792.29	3703.59	3448.05	3624.69	3841.21	3760.28	3209.06	2849.92	3090.53	2869.87	3456.33	3293.39	3497.12	3306.62	4240.12	3855.58	3697.26	4246.26
438	Mst1r	ENSMUSG00000032584.12	0.000190693	3.02986e-06	24	12	85.8986	246.936	217.305	266.147	249.69	336.126	296.546	217.255	236.586	321.046	392.489	367.957	396.723	486.472	501.913	467.282	632.916	334.099	317	368.899	265.898	252.522	297.732	263.065	277.999
439	Kif9	ENSMUSG00000032489.17	0.000190693	3.02986e-06	24	2	6.12905	25.7469	24.0381	30.9473	20.8991	27.3355	18.6507	19.3594	12.6569	15.7087	13.7902	11.6981	15.3628	10.1348	12.9248	11.4734	10.8749	8.23807	14.8926	12.2094	13.2397	18.1608	21.9566	21.0452	18.0649
440	Gpd1l	ENSMUSG00000050627.13	0.000190693	3.02986e-06	24	22	52.2906	587.497	606.722	572.525	661.073	503.176	552.061	581.857	581.242	471.26	516.6	466.858	497.937	571.236	534.225	500.659	482.843	585.818	552.091	555.528	593.581	604.496	577.898	623.703	629.261
441	Phactr2	ENSMUSG00000062866.16	0.000190693	3.02986e-06	24	4	34.9822	225.87	262.496	204.252	221.091	213.622	230.336	265.654	243.401	176.723	198.366	216.946	170.799	142.809	147.558	176.274	167.473	136.386	182.966	162.211	168.807	178.149	180.923	197.059	176.635
442	Cdk1	ENSMUSG00000019942.13	0.000190693	3.02986e-06	24	4	55.2795	186.08	194.228	213.536	102.296	118.454	191.17	153.8	153.829	147.269	109.26	144.63	94.8882	57.1236	54.9304	75.0989	50.0243	54.0051	79.7819	44.4772	55.1656	105.506	86.9482	96.6165	116.418
443	Mettl7b	ENSMUSG00000025347.4	0.000190693	3.02986e-06	24	14	314.204	1194.89	1199.98	1048.08	1666.43	1781.87	1917.29	1493.9	1589.9	1985.18	1503.13	1828.09	1934.82	2169.78	2362.01	2320.76	2628.45	2031.14	2176.45	2174.15	2279.44	2218.22	1725.79	2048.08	1939.97
444	2610035D17Rik	ENSMUSG00000087259.7	0.000190693	3.02986e-06	24	6	28.451	100.647	95.191	93.8735	94.5962	105.292	97.9162	112.93	121.701	89.3431	74.2546	104.219	108.444	50.6742	78.6259	85.5293	54.3742	57.6664	51.0604	40.9887	52.9589	70.9137	84.3134	58.3526	51.1839
445	Cipc	ENSMUSG00000034157.12	0.000190693	3.02986e-06	24	10	177.558	486.85	545.185	552.925	405.884	606.444	635.057	589.386	507.248	1011.25	1383.26	851.831	975.993	805.259	734.56	938.736	739.49	541.882	598.896	723.844	552.759	452.291	707.881	489.779	449.615
446	Brd9	ENSMUSG00000057649.6	0.000190693	3.02986e-06	24	4	73.1393	352.264	345.188	409.536	245.29	283.48	279.761	318.354	306.685	266.066	283.228	277.563	253.035	185.191	170.177	237.813	212.06	165.677	198.923	159.595	172.117	185.067	216.931	208.539	210.757
447	Ccl28	ENSMUSG00000074715.3	0.000190693	3.02986e-06	24	2	80.2144	523.13	425.956	433.262	382.784	340.176	317.062	328.034	415.729	266.066	264.134	296.705	206.043	238.629	249.88	207.565	140.286	266.364	313.809	178.781	293.481	331.219	260.845	273.587	311.118
448	Kcnk5	ENSMUSG00000023243.9	0.000190693	3.02986e-06	24	14	64.7397	156.822	166.344	152.673	244.19	282.467	295.614	222.633	252.163	301.41	301.262	330.736	292.798	421.057	396.361	368.193	388.232	395.427	358.486	392.445	323.27	372.729	390.828	331.94	295.06
449	Retreg1	ENSMUSG00000022270.16	0.000190693	3.02986e-06	24	2	94.5679	675.27	661.529	639.578	655.573	610.494	607.081	678.654	659.13	521.332	574.943	576.395	522.337	501.214	484.68	482.927	438.256	529.982	453.161	423.841	486.56	524.934	626.203	621.789	497.788
450	Fer1l6	ENSMUSG00000037106.8	0.000190693	3.02986e-06	24	6	95.6706	485.68	492.301	423.978	439.982	441.418	469.998	606.594	569.559	410.389	526.147	413.685	487.093	381.438	392.052	403.656	401.282	297.486	361.678	319.189	328.787	275.872	299.488	284.11	333.197
451	Xrcc6	ENSMUSG00000022471.14	0.000190693	3.02986e-06	24	20	21.271	126.394	112.498	121.726	117.695	109.342	110.039	93.5704	96.3868	112.906	85.9232	101.029	102.118	126.225	95.8589	107.433	108.749	148.285	139.352	130.815	118.054	156.529	135.253	164.535	153.552
452	Poglut1	ENSMUSG00000034064.14	0.000190693	3.02986e-06	24	0	16.1957	149.8	139.421	157.831	145.194	111.367	119.365	130.138	115.859	101.125	107.139	103.156	120.192	117.933	103.398	91.7875	89.1737	111.671	137.225	131.687	110.331	133.179	123.835	135.837	133.48
453	Gm609	ENSMUSG00000053182.11	0.000190693	3.02986e-06	24	2	44.9989	218.848	199.036	190.842	183.692	118.454	137.083	191.443	170.381	103.088	118.807	164.836	91.2734	78.3147	54.9304	81.3571	54.3742	102.518	112.758	76.7449	127.984	95.1281	144.035	122.445	125.451
454	Igsf5	ENSMUSG00000000159.16	0.000190693	3.02986e-06	24	14	18.636	104.158	95.191	89.7472	109.996	110.355	105.376	103.25	126.569	126.651	127.294	104.219	121.095	140.045	136.787	143.94	154.423	129.978	149.99	126.455	154.464	112.424	118.566	117.662	103.371
455	Brpf3	ENSMUSG00000063952.16	0.000190693	3.02986e-06	24	8	92.588	506.745	458.647	496.188	521.379	650.991	613.608	571.102	592.925	608.711	693.751	650.837	657.891	579.529	547.15	632.082	551.355	434.787	484.01	491.865	443.531	460.074	575.263	448.645	477.716
456	Pde9a	ENSMUSG00000041119.12	0.000190693	3.02986e-06	24	14	59.6475	311.303	295.188	238.294	340.986	369.536	373.014	344.167	405.993	393.699	424.312	426.447	467.211	530.697	571.923	489.186	394.757	429.295	418.057	468.318	455.668	492.937	371.506	407.511	390.403
457	Cyp4f14	ENSMUSG00000024292.15	0.000190693	3.02986e-06	24	10	178.77	418.972	564.415	575.62	568.677	731.985	718.985	630.256	578.321	783.47	941.973	765.69	824.172	738.922	875.655	959.597	799.301	540.051	516.986	908.729	700.603	409.916	454.063	382.64	433.558
458	Abcf1	ENSMUSG00000038762.15	0.000190693	3.02986e-06	24	14	65.8132	324.176	309.611	308.442	381.685	348.275	338.51	316.203	305.712	374.063	405.218	367.957	440.1	535.304	524.532	435.991	477.406	490.623	418.057	463.086	431.395	419.428	411.028	390.292	424.525
459	Rmdn2	ENSMUSG00000036368.8	0.000190693	3.02986e-06	24	2	9.6008	60.8562	50.9608	59.8315	43.9982	32.3977	36.3689	47.3229	53.5482	34.3627	39.2489	35.0941	32.5331	25.7978	23.6955	30.2481	18.4872	21.9682	30.849	23.5467	28.6861	31.1328	39.5219	33.481	31.1118
460	Isoc1	ENSMUSG00000024601.9	0.000190693	3.02986e-06	24	22	62.7875	406.098	469.224	496.188	459.781	372.573	348.768	385.037	409.887	332.827	323.538	384.972	309.968	343.663	317.735	332.73	333.858	447.601	402.101	424.713	401.605	431.536	474.263	469.69	399.435
461	Atp9b	ENSMUSG00000024566.10	0.000190693	3.02986e-06	24	4	22.9088	255.128	291.342	249.642	237.59	246.02	257.38	251.672	263.847	244.466	278.985	240.342	251.228	229.416	236.955	238.856	233.809	198.629	202.114	203.2	193.079	237.82	239.766	234.367	210.757
462	Tcirg1	ENSMUSG00000001750.16	0.000190693	3.02986e-06	24	16	88.8679	147.459	142.306	113.474	159.494	202.486	219.146	168.857	140.199	244.466	214.278	183.978	244.902	328	324.197	296.223	327.333	358.813	270.195	340.119	313.34	286.249	237.131	304.199	273.984
463	Esrra	ENSMUSG00000024955.15	0.000190693	3.02986e-06	24	12	74.9982	200.123	231.727	226.947	283.788	380.673	364.621	269.956	247.296	405.48	373.395	392.416	458.174	443.169	486.834	480.841	434.994	367.967	336.148	388.085	303.411	327.76	344.28	374.03	343.233
464	Gpr137	ENSMUSG00000024958.13	0.000190693	3.02986e-06	24	16	40.7629	126.394	85.5757	103.158	108.896	110.355	113.769	102.174	91.5188	139.415	106.078	112.727	150.917	187.955	191.718	157.499	183.785	189.476	164.882	163.083	153.36	179.879	152.818	152.099	152.548
465	Nhlrc2	ENSMUSG00000025078.9	0.000190693	3.02986e-06	24	6	91.1681	476.317	411.533	416.757	434.482	451.543	422.439	504.42	482.908	483.042	495.385	532.793	432.871	396.18	367.28	416.173	404.544	352.406	325.51	270.351	314.444	278.466	289.827	287.936	300.078
466	Wdr13	ENSMUSG00000031166.13	0.000190693	3.02986e-06	24	8	74.0005	469.295	442.301	495.157	469.681	490.015	507.299	530.232	469.277	504.641	549.484	539.174	488.9	385.124	418.979	490.229	412.157	319.454	377.634	361.05	333.2	314.788	352.184	326.2	319.147
467	Reps2	ENSMUSG00000040855.15	0.000190693	3.02986e-06	24	2	31.1321	184.909	159.613	191.873	196.892	159.964	168.789	161.328	154.803	133.524	152.752	141.44	115.673	81.0787	93.7048	104.304	91.3487	118.994	105.312	55.8145	137.914	109.83	117.688	122.445	119.429
468	Hs6st1	ENSMUSG00000045216.7	0.000238381	4.38773e-06	24	14	77.5303	170.866	202.882	170.21	219.991	264.244	237.797	221.557	204.457	211.085	290.654	236.088	298.22	414.607	446.983	403.656	469.793	419.226	297.852	373.259	336.51	303.545	367.993	369.247	247.891
469	Ano7	ENSMUSG00000034107.10	0.000238381	4.38773e-06	24	6	119.188	613.244	552.877	543.641	389.384	521.4	576.307	603.368	555.928	514.459	570.7	549.808	673.254	429.349	443.752	483.97	494.806	361.56	342.53	389.829	297.894	364.081	414.541	374.987	335.204
470	Tmem183a	ENSMUSG00000042305.12	0.000238381	4.38773e-06	24	2	68.6799	672.929	759.605	682.904	701.772	663.14	694.739	747.487	717.546	647.983	587.673	578.522	589.21	576.765	591.31	554.897	583.979	585.818	601.023	559.017	650.954	607.09	655.185	681.099	677.434
471	Dhx9	ENSMUSG00000042699.11	0.000238381	4.38773e-06	24	22	108.731	959.656	934.602	943.893	900.863	804.88	747.894	808.792	885.006	625.402	736.182	718.898	682.291	787.753	815.34	745.773	702.515	856.759	812.711	886.055	962.087	829.344	892.317	1020.69	907.26
472	Cfap45	ENSMUSG00000026546.16	0.000238381	4.38773e-06	24	16	13.0253	31.5984	29.8073	23.7263	41.7983	27.3355	29.8411	32.2656	28.2345	36.3263	32.8842	32.9672	33.4368	46.9888	62.4699	42.7646	57.6367	42.1057	48.9329	68.0239	54.0622	53.6177	44.7915	49.7432	38.137
473	Exo1	ENSMUSG00000039748.11	0.000238381	4.38773e-06	24	0	9.42377	26.9172	33.6534	37.1368	24.199	22.2734	16.7856	19.3594	29.2081	12.7633	10.6078	17.0153	13.5555	15.6629	9.6936	13.5595	10.8748	23.7989	21.2752	14.8257	18.7563	24.2144	28.9827	35.3942	44.1587
474	Mastl	ENSMUSG00000026779.6	0.000238381	4.38773e-06	24	2	17.1654	73.7297	91.3449	83.5577	51.6979	28.348	44.7617	59.1537	47.7066	37.3081	22.2764	54.2364	35.2442	16.5843	14.0019	13.5595	10.8748	21.0528	48.9329	23.5467	22.0662	41.5105	23.7131	32.5244	45.1623
475	Tmx2	ENSMUSG00000050043.16	0.000238381	4.38773e-06	24	18	42.4841	205.975	253.843	203.221	244.19	174.137	184.642	200.047	189.853	190.468	154.874	170.153	205.139	243.236	225.107	196.091	238.159	301.147	267.003	255.526	312.237	251.657	270.506	282.197	241.869
476	Bub1	ENSMUSG00000027379.13	0.000238381	4.38773e-06	24	2	20.0056	72.5593	83.6527	73.242	35.1986	48.5965	50.3569	79.5886	57.4427	38.2899	54.0998	45.7287	33.4368	23.9551	11.8477	18.7747	19.5747	16.4761	27.6577	22.6746	26.4795	52.7529	31.6175	35.3942	55.1983
477	Pank2	ENSMUSG00000037514.17	0.000238381	4.38773e-06	24	18	30.7642	230.551	213.459	204.252	218.891	191.349	187.44	154.875	195.694	199.304	162.299	185.042	190.68	239.551	229.415	198.178	239.247	289.248	236.154	252.909	276.931	230.902	199.366	246.803	226.815
478	Kiz	ENSMUSG00000074749.10	0.000238381	4.38773e-06	24	4	19.4549	122.883	121.152	114.505	85.7965	94.1557	125.892	152.724	120.727	92.2885	105.017	85.0767	92.1771	77.3933	79.7029	76.1419	75.0365	66.8199	77.6543	71.5123	87.1616	76.1025	87.8265	87.0505	89.3209
479	Sdcbp2	ENSMUSG00000027456.8	0.000238381	4.38773e-06	24	12	103.888	599.2	538.454	474.525	751.27	862.588	851.405	789.433	878.191	936.63	704.358	891.179	963.341	946.226	1133.07	1019.05	1029.85	760.648	905.258	920.066	909.128	809.454	787.803	874.332	819.946
480	Ccna2	ENSMUSG00000027715.9	0.000238381	4.38773e-06	24	4	70.6105	186.08	232.689	250.673	118.795	185.274	158.531	211.878	177.196	161.996	146.388	147.821	122.903	61.7304	59.2387	64.6685	46.7618	54.0051	82.9731	53.1982	79.4384	95.1281	77.2873	84.1807	126.454
481	Plk4	ENSMUSG00000025758.10	0.000238381	4.38773e-06	24	2	9.42999	43.3015	47.1147	54.6736	20.8992	27.3355	37.3014	33.3412	34.0762	19.6358	23.3372	21.2692	21.6887	18.427	14.0019	17.7317	18.4872	21.9682	23.4027	10.4652	18.7563	31.9976	24.5914	20.0886	31.1118
482	Iqgap3	ENSMUSG00000028068.14	0.000238381	4.38773e-06	24	4	40.8751	106.498	115.383	109.347	73.697	73.9072	121.23	108.628	75.9411	84.4341	79.5586	64.871	46.0885	15.6629	21.5413	22.9469	16.3123	23.7989	32.9765	22.6746	16.5497	59.6713	54.4524	39.2206	55.1983
483	Slc16a1	ENSMUSG00000032902.1	0.000238381	4.38773e-06	24	20	138.412	787.62	786.527	747.893	906.363	687.438	750.691	772.224	796.408	573.367	550.545	637.012	637.106	806.18	765.795	668.589	615.516	951.039	829.731	842.449	1036.01	1036.9	833.473	956.599	918.299
484	Gstm7	ENSMUSG00000004035.12	0.000238381	4.38773e-06	24	4	13.3464	39.7906	32.6918	42.2947	43.9982	40.4971	50.3569	32.2656	40.8914	42.2171	29.7019	31.9038	43.3775	21.191	18.3101	19.8178	22.8372	10.9841	19.1476	16.5699	22.0662	30.268	28.1045	29.6546	17.0613
485	Slc25a24	ENSMUSG00000040322.10	0.000238381	4.38773e-06	24	4	177.232	1192.55	1343.25	1304.94	1039.46	1071.15	943.726	1080.9	1277.37	932.702	939.852	966.684	1013.04	761.034	817.494	889.713	799.301	638.908	873.345	764.832	766.801	742.864	1011.76	897.29	909.267
486	Pla2g12a	ENSMUSG00000027999.15	0.000238381	4.38773e-06	24	18	18.9885	64.3672	56.73	63.9578	72.5971	52.6462	55.9521	53.7761	59.3899	55.9621	49.8567	61.6806	65.0662	76.472	85.0883	67.7976	67.4241	108.01	69.1443	83.7217	104.815	107.235	72.896	110.009	114.411
487	Cenpe	ENSMUSG00000045328.11	0.000238381	4.38773e-06	24	4	51.3623	140.437	170.19	110.379	78.0968	89.0936	110.972	127.987	128.516	122.724	97.5918	113.79	73.1995	46.0675	38.7744	33.3773	47.8493	25.6295	41.4866	20.0583	37.5126	43.2401	37.7654	42.0904	68.2452
488	Dnaja1	ENSMUSG00000028410.13	0.000238381	4.38773e-06	24	14	231.158	348.753	331.726	364.147	413.583	491.027	421.506	389.339	417.676	395.662	425.373	412.622	629.877	1300.94	1393.72	1043.04	2355.49	781.701	482.946	750.879	1034.91	462.669	350.428	525.173	458.648
489	Smc2	ENSMUSG00000028312.19	0.000238381	4.38773e-06	24	2	30.833	156.822	158.652	219.726	87.9964	122.504	103.511	129.063	138.252	95.2338	107.139	114.854	76.8142	43.3034	54.9304	65.7115	46.7618	70.4812	80.8456	53.1982	81.645	72.6433	96.6091	78.4411	112.404
490	Nipsnap3b	ENSMUSG00000015247.10	0.000238381	4.38773e-06	24	4	48.5782	237.573	213.459	259.957	199.092	220.709	231.269	241.992	221.008	205.195	189.88	207.374	166.28	124.382	156.175	141.853	142.461	130.894	165.946	129.071	158.877	124.531	179.166	163.578	156.562
491	Rnf186	ENSMUSG00000070661.7	0.000238381	4.38773e-06	24	10	140.164	388.544	388.456	334.231	388.284	557.847	585.632	507.646	428.386	763.834	782.856	749.739	707.595	721.416	654.857	673.804	629.654	537.305	512.731	528.493	468.907	494.666	470.75	368.291	530.907
492	Efhd2	ENSMUSG00000040659.3	0.000238381	4.38773e-06	24	14	139.184	251.617	283.65	298.126	375.085	540.636	452.28	344.167	341.735	515.441	429.616	476.43	598.247	766.562	841.189	626.867	823.226	646.23	587.194	695.064	539.519	631.305	527.837	563.437	552.987
493	Napepld	ENSMUSG00000044968.16	0.000238381	4.38773e-06	24	20	13.3721	67.8781	60.5761	64.9893	73.697	47.5841	58.7497	41.9453	63.2843	43.1989	58.3429	49.9826	60.5477	70.0225	64.624	51.109	58.7242	72.3119	77.6543	93.3148	68.4053	92.5337	76.409	86.0939	73.2632
494	Add1	ENSMUSG00000029106.14	0.000238381	4.38773e-06	24	4	97.6689	1029.88	1044.22	1040.86	1040.56	1056.97	1085.47	1095.96	1049.55	1024.99	1087.3	985.826	1024.79	845.798	818.571	893.885	881.95	880.558	1009.51	993.323	812.037	958.2	974.874	880.071	982.53
495	Lrrc66	ENSMUSG00000067206.3	0.000238381	4.38773e-06	24	2	39.84	334.709	260.573	268.21	249.69	180.212	233.134	268.88	223.929	161.014	197.305	188.232	206.947	158.472	161.56	158.542	167.473	151.946	169.138	177.909	166.6	204.093	196.731	167.405	189.681
496	Herc3	ENSMUSG00000029804.17	0.000238381	4.38773e-06	24	2	28.1621	161.503	159.613	154.737	160.594	113.392	110.039	162.404	127.542	109.961	124.111	101.029	73.1994	81.0787	87.2424	97.0027	79.3864	86.9574	101.057	95.059	72.8185	105.506	111.54	104.269	123.444
497	Mcm2	ENSMUSG00000002870.8	0.000238381	4.38773e-06	24	18	29.0279	79.5812	92.3064	91.8103	81.3967	83.019	65.2775	59.1537	73.0203	65.7801	55.1606	60.6172	88.5623	95.8203	88.3195	74.0558	100.049	141.878	125.523	150.874	108.124	129.72	117.688	116.705	154.555
498	Cdca3	ENSMUSG00000023505.13	0.000238381	4.38773e-06	24	4	54.5672	127.564	155.767	168.147	82.4967	158.951	148.273	146.271	113.912	132.542	112.443	151.011	112.962	40.5394	53.8533	64.6685	61.9866	30.2062	65.953	40.9887	52.9589	85.6153	70.2612	53.5695	88.3173
499	Ncapd2	ENSMUSG00000038252.13	0.000238381	4.38773e-06	24	2	70.4167	280.875	311.534	369.305	189.192	248.045	267.638	312.977	256.058	251.339	224.886	230.771	206.947	132.674	108.784	134.552	94.6112	128.148	128.715	137.792	140.12	197.175	160.722	143.49	255.919
500	Ptprh	ENSMUSG00000035429.13	0.000238381	4.38773e-06	24	10	116.48	393.225	433.648	351.768	563.177	601.382	651.842	621.652	598.767	706.89	773.309	642.329	710.306	584.135	704.402	688.406	595.942	502.522	544.644	589.54	492.077	461.804	449.671	510.824	500.799
501	Vasp	ENSMUSG00000030403.9	0.000238381	4.38773e-06	24	12	140.994	528.981	511.531	590.062	703.971	917.259	824.361	657.144	765.253	911.103	840.138	936.907	988.644	906.607	1060.91	978.371	1137.51	703.897	832.923	848.554	756.871	806.859	771.116	713.623	690.481
502	Ffar2	ENSMUSG00000051314.11	0.000238381	4.38773e-06	24	0	45.4262	174.376	121.152	128.947	142.994	109.342	137.083	149.498	156.75	87.3795	75.3154	71.2518	108.444	67.2585	46.3139	81.3571	45.6744	93.3647	112.758	92.4427	129.087	175.555	159.844	153.056	162.584
503	Mrpl48	ENSMUSG00000030706.17	0.000238381	4.38773e-06	24	6	32.9953	128.734	135.575	146.484	117.695	148.827	173.452	136.591	147.988	164.941	138.962	171.217	127.421	82.9214	118.477	118.906	113.098	54.9204	99.9933	93.3148	99.298	102.046	92.2178	87.0505	92.3317
504	Ampd3	ENSMUSG00000005686.17	0.000238381	4.38773e-06	24	8	46.8646	311.303	277.881	293.999	360.785	344.225	331.983	329.11	309.606	305.337	382.942	357.322	375.938	301.281	272.498	309.783	254.471	220.597	246.792	255.526	244.935	207.552	228.349	242.976	236.851
505	Coq7	ENSMUSG00000030652.11	0.000238381	4.38773e-06	24	8	28.193	79.5812	86.5373	119.663	56.0977	98.2054	106.309	88.1928	89.5716	124.688	129.415	114.854	112.058	61.7304	108.784	81.3571	81.5614	43.021	42.5503	62.7913	54.0622	42.3753	49.1828	45.9168	72.2596
506	Tacc2	ENSMUSG00000030852.18	0.000238381	4.38773e-06	24	2	54.6506	392.055	401.917	399.22	425.683	356.374	380.474	373.206	314.474	356.39	352.179	326.482	262.976	276.405	230.492	262.846	233.809	279.179	345.721	324.421	289.067	332.948	405.758	350.115	339.219
507	Plat	ENSMUSG00000031538.6	0.000238381	4.38773e-06	24	2	15.5214	81.9218	70.1913	88.7156	59.3976	66.8202	69.0076	72.06	56.4691	55.9622	53.039	43.6018	50.607	29.4832	42.0056	34.4203	39.1495	46.6824	41.4866	71.5123	41.9258	51.8881	72.896	55.4828	62.2236
508	Hmgb2	ENSMUSG00000054717.7	0.000238381	4.38773e-06	24	2	98.6065	516.108	535.569	575.62	340.986	459.642	449.482	502.269	530.614	453.588	389.307	441.335	380.456	168.607	169.1	203.393	151.16	176.661	274.45	181.397	219.559	282.79	274.897	236.28	353.269
509	Galnt7	ENSMUSG00000031608.13	0.000238381	4.38773e-06	24	0	286.27	1722.7	1804.78	1721.7	1762.13	1339.44	1439.84	1754.18	1741.78	1050.52	1300.52	1201.71	1205.53	1190.38	1198.78	1060.77	1057.04	1374.84	1208.43	1073.56	1252.26	1275.58	1602.83	1472.21	1372.93
510	Cbr4	ENSMUSG00000031641.14	0.000238381	4.38773e-06	24	2	27.0544	131.075	150.959	167.115	133.095	116.429	107.242	130.138	140.199	137.451	114.564	112.727	88.5623	51.5956	68.9323	51.109	75.0365	54.0051	86.1644	81.1054	69.5086	81.2913	104.513	73.6581	99.357
511	Smim31	ENSMUSG00000074300.4	0.000238381	4.38773e-06	24	14	66.2706	101.817	114.421	100.063	178.193	192.361	214.483	165.63	197.642	183.595	160.178	209.501	255.746	311.416	331.737	322.299	318.633	297.486	236.154	286.049	347.543	217.93	193.218	269.761	203.732
512	Dpep1	ENSMUSG00000019278.5	0.000238381	4.38773e-06	24	14	156.093	887.096	988.448	857.24	1225.35	1117.72	1139.56	1044.33	1032.99	1254.73	1191.26	1135.77	1234.45	1504.56	1360.34	1263.12	1295.19	1375.76	1182.9	1487.8	1349.35	1215.05	1148.77	1079.04	1119.02
513	St14	ENSMUSG00000031995.9	0.000238381	4.38773e-06	24	12	94.388	737.297	749.028	715.914	806.267	993.191	898.964	878.701	804.197	979.828	965.31	931.59	1041.96	1049.42	1061.99	962.726	1086.4	911.679	948.872	955.823	798.797	891.61	915.152	865.722	871.13
514	Bco2	ENSMUSG00000032066.9	0.000238381	4.38773e-06	24	0	11.0296	65.5375	43.2686	50.5473	50.5979	25.3107	28.9086	43.0209	33.1026	25.5266	30.7626	31.9038	18.9776	16.5843	21.5413	12.5165	9.78736	21.0528	30.849	34.0119	20.9629	40.6457	34.2523	27.7414	34.1226
515	Aph1b	ENSMUSG00000032375.15	0.000238381	4.38773e-06	24	16	26.8107	100.647	98.0756	67.0525	100.096	82.0066	77.4005	75.2865	81.7828	92.2884	106.078	76.569	94.8882	136.36	158.329	108.476	155.51	163.846	118.077	118.606	137.914	114.154	99.2439	112.879	115.415
516	Sash1	ENSMUSG00000015305.6	0.000238381	4.38773e-06	24	2	54.4935	428.334	398.071	444.61	367.385	341.188	306.804	388.263	349.524	355.409	340.511	298.832	245.806	235.865	225.107	231.555	232.722	243.481	314.872	313.956	246.038	300.086	379.41	269.761	281.01
517	Prr11	ENSMUSG00000020493.8	0.000238381	4.38773e-06	24	4	22.2548	58.5156	68.2683	60.863	30.7987	47.5841	43.8292	79.5886	45.7594	46.1442	57.2822	46.7922	23.4961	17.5056	14.0019	32.3342	17.3998	12.8148	15.9564	14.8257	12.1364	22.4848	22.8349	24.8716	32.1154
518	Srp68	ENSMUSG00000020780.15	0.000238381	4.38773e-06	24	14	37.7891	217.678	223.074	242.421	259.589	270.318	264.84	265.654	254.111	309.264	289.593	255.23	329.849	353.798	366.203	327.514	370.832	335.93	270.195	340.991	305.617	302.68	314.419	304.199	319.147
519	Wdcp	ENSMUSG00000051721.6	0.000238381	4.38773e-06	24	16	8.02638	16.3844	20.192	15.4736	19.7992	19.2361	14.9206	16.1328	19.4721	23.563	16.9725	26.5865	19.8813	42.3821	29.0808	27.119	31.5371	44.8517	26.594	33.1398	35.306	30.268	17.5653	27.7414	21.0757
520	Sdc1	ENSMUSG00000020592.14	0.000238381	4.38773e-06	24	14	124.873	633.139	653.837	640.609	750.17	838.29	786.128	624.878	649.394	809.978	691.629	828.434	890.141	1006.11	1116.92	940.822	1024.41	964.769	892.493	1014.25	998.497	958.2	861.578	881.984	857.079
521	Agr2	ENSMUSG00000020581.11	0.000238381	4.38773e-06	24	0	1710.13	11668	13287.3	13828.3	9794	9914.7	9281.53	9054.82	10453.6	9261.24	6904.62	9129.8	8650.19	7994.55	8719.93	7531.79	7974.53	9578.12	9601.48	7773.91	10559.8	10910.3	11691.5	12595.5	11219.3
522	Nop16	ENSMUSG00000025869.11	0.000238381	4.38773e-06	24	14	29.2254	62.0265	47.1147	47.4525	57.1977	76.9445	74.6028	61.3047	55.4954	55.9622	73.1939	73.3787	98.503	128.989	158.329	117.864	141.373	127.232	94.6745	114.245	131.294	100.317	67.6264	85.1373	94.3389
523	Ppif	ENSMUSG00000021868.7	0.000238381	4.38773e-06	24	6	77.3297	513.767	465.378	487.936	393.784	587.208	497.974	527.006	511.142	670.564	562.214	572.141	547.64	421.978	499.759	480.841	466.531	348.745	392.527	345.352	300.101	417.699	461.089	406.555	427.536
524	Nup155	ENSMUSG00000022142.8	0.000238381	4.38773e-06	24	2	20.017	176.717	162.498	140.294	153.994	113.392	124.96	131.214	133.384	101.125	117.747	129.742	115.673	93.0563	74.3176	112.648	92.4362	109.841	119.141	88.9543	111.434	111.559	137.888	123.401	128.462
525	Mroh1	ENSMUSG00000022558.16	0.000238381	4.38773e-06	24	14	44.613	170.866	170.19	131.01	181.493	193.374	220.078	182.839	182.064	258.211	234.433	244.595	293.702	281.012	297.271	276.406	251.209	249.888	192.54	271.223	214.042	217.93	202.001	216.191	234.844
526	Vps28	ENSMUSG00000115987.1	0.000238381	4.38773e-06	24	12	40.4753	313.644	355.764	360.02	360.785	440.406	405.653	361.375	341.735	453.588	396.732	429.637	413.893	433.034	477.141	461.024	496.981	411.903	413.802	445.644	390.572	388.296	385.558	408.468	390.403
527	Tbc1d22a	ENSMUSG00000051864.10	0.000238381	4.38773e-06	24	6	32.4373	203.634	175.959	178.463	170.493	199.448	194.9	208.651	184.985	233.667	219.582	174.407	176.221	152.944	191.718	156.456	155.51	117.164	152.117	143.897	109.228	134.909	164.236	144.446	128.462
528	Dexi	ENSMUSG00000038055.12	0.000238381	4.38773e-06	24	14	9.58396	31.5984	37.4995	29.9157	34.0986	49.6089	42.8966	45.1719	37.9706	49.0896	48.7959	39.348	39.7627	69.1012	77.5488	56.3242	69.599	58.5818	58.5067	61.0471	56.2689	48.4289	43.9132	58.3526	58.2091
529	Mylk	ENSMUSG00000022836.11	0.000238381	4.38773e-06	24	2	182.296	2745.55	2823.04	3062.75	2941.28	2763.93	2831.18	2607.06	2707.59	2349.43	2816.37	2565.06	2576.44	2340.23	2108.9	2316.59	2356.58	2351.51	2357.29	2575.31	2346.74	2441.33	2531.16	2392.45	2423.71
530	Nfkbiz	ENSMUSG00000035356.17	0.000238381	4.38773e-06	24	20	83.5801	331.198	244.227	260.989	391.584	229.821	306.804	206.5	281.372	210.103	201.548	211.628	213.273	278.247	354.355	366.107	315.371	367.051	443.587	340.119	446.841	389.161	396.097	456.298	402.446
531	Mrpl39	ENSMUSG00000022889.7	0.000238381	4.38773e-06	24	2	24.4023	173.206	157.69	156.8	158.394	170.088	137.083	152.724	164.539	160.032	128.355	132.932	119.288	105.955	108.784	116.82	121.798	97.9414	118.077	105.524	124.674	127.126	143.157	133.924	150.541
532	Ndufb10	ENSMUSG00000040048.14	0.000238381	4.38773e-06	24	14	61.2645	296.089	309.611	334.231	335.486	405.983	403.788	339.865	360.234	432.97	357.483	416.876	422.93	477.259	525.609	459.981	486.106	498.861	428.695	469.19	534.003	498.125	381.167	451.515	414.489
533	Mcrip2	ENSMUSG00000025732.6	0.000238381	4.38773e-06	24	14	19.174	31.5984	34.6149	39.1999	54.9978	66.8202	65.2775	54.8516	49.6538	70.689	48.7959	63.8075	76.8142	105.034	120.632	95.9597	127.236	90.6187	81.9094	87.2101	95.9881	92.5337	86.9482	86.0939	74.2668
534	Tmem63b	ENSMUSG00000036026.15	0.000238381	4.38773e-06	24	14	44.9266	320.666	328.841	332.168	335.486	381.685	390.732	348.469	366.075	423.152	382.942	399.861	414.797	495.686	485.757	474.583	466.531	418.311	380.825	461.341	408.225	417.699	421.567	452.471	378.359
535	Cndp2	ENSMUSG00000024644.17	0.000238381	4.38773e-06	24	14	96.0767	311.303	341.341	382.715	445.482	385.735	420.574	404.396	366.075	522.313	463.561	421.13	458.174	570.315	659.165	566.371	674.241	479.638	491.456	657.564	645.437	507.638	492.707	537.609	429.543
536	Fads3	ENSMUSG00000024664.5	0.000238381	4.38773e-06	24	20	34.9968	118.201	160.575	161.958	130.895	86.0563	91.3885	91.4193	109.044	100.143	84.8625	104.219	114.769	120.697	100.167	91.7875	123.973	166.592	118.077	129.943	133.501	191.121	170.383	182.71	166.599
537	Fam111a	ENSMUSG00000024691.13	0.000238381	4.38773e-06	24	20	19.6972	67.8781	74.0374	63.9578	56.0977	32.3977	40.099	52.7006	43.8122	39.2717	45.6136	35.0941	52.4144	50.6742	48.468	37.5494	46.7619	64.9892	82.9731	63.6634	73.9219	83.8857	76.409	67.9185	83.2993
538	Plpp6	ENSMUSG00000040105.3	0.000238381	4.38773e-06	24	4	43.8032	214.167	219.228	237.263	193.592	207.548	212.618	241.992	258.005	209.122	229.129	206.311	216.887	159.393	172.331	176.274	128.323	138.216	142.544	143.024	156.67	160.853	204.636	174.101	154.555
539	Plgrkt	ENSMUSG00000016495.12	0.000238381	4.38773e-06	24	4	119.858	591.008	754.797	665.367	548.878	626.692	640.652	576.48	624.08	567.476	525.086	623.187	474.441	368.54	409.285	430.775	329.508	335.015	426.567	392.445	495.387	439.319	540.133	509.867	478.72
540	Lipo3	ENSMUSG00000024766.15	0.000238381	4.38773e-06	24	4	23.9976	95.9656	99.0371	93.8735	75.8969	101.243	92.321	115.081	115.859	90.3249	97.5918	98.9017	89.466	59.8877	71.0864	63.6254	61.9866	59.4971	72.3356	46.2214	56.2689	63.1305	76.409	50.6998	70.2524
541	Pdk3	ENSMUSG00000035232.8	0.000238381	4.38773e-06	24	20	23.2393	160.333	142.306	135.137	120.995	111.367	107.242	115.081	111.965	98.1792	96.531	109.536	121.095	133.596	122.786	119.95	122.886	148.285	147.862	134.304	172.117	159.123	144.914	132.967	165.595
542	Gpr35	ENSMUSG00000026271.15	0.000296994	6.29516e-06	24	8	26.0838	146.289	136.537	123.789	166.093	144.777	163.194	163.479	173.302	126.651	205.791	180.788	178.932	153.865	146.481	158.542	171.823	118.994	130.842	137.792	134.604	101.182	114.174	102.356	115.415
543	AA986860	ENSMUSG00000042510.7	0.000296994	6.29516e-06	24	14	32.0853	121.712	153.844	132.042	136.394	143.765	204.225	136.591	131.437	166.905	185.637	173.344	172.606	211.91	271.421	211.737	279.484	172.084	210.624	250.293	167.703	153.07	206.392	166.448	169.609
544	Dtl	ENSMUSG00000037474.13	0.000296994	6.29516e-06	24	22	29.1278	71.389	99.0371	108.316	90.1963	46.5717	38.234	51.625	52.5746	50.0714	22.2764	31.9038	39.7627	49.7529	30.1579	35.4634	30.4496	74.1426	94.6745	55.8145	59.5788	76.1025	67.6264	80.3543	113.407
545	Cutal	ENSMUSG00000026870.19	0.000296994	6.29516e-06	24	6	57.3329	207.145	265.381	236.231	256.29	285.505	290.019	276.409	267.741	251.339	234.433	266.928	221.406	128.989	187.41	203.393	189.222	125.402	203.178	177.909	182.046	172.095	223.079	141.577	146.526
546	Gm13657	ENSMUSG00000086813.1	0.000296994	6.29516e-06	24	22	20.2261	77.2406	66.3452	59.8315	71.4971	44.5468	50.3569	40.8698	50.6274	39.2717	32.8842	37.2211	37.0516	58.9663	48.468	41.7216	34.7995	93.3647	76.5906	64.5355	61.7854	78.6969	63.2351	89.9203	69.2488
547	Spint1	ENSMUSG00000027315.13	0.000296994	6.29516e-06	24	10	180.816	654.204	690.375	703.535	809.567	1105.57	981.027	879.777	883.059	1093.72	1066.08	1040.06	1048.29	873.439	1002.75	985.673	975.474	666.368	795.691	865.124	748.045	680.598	868.604	684.925	684.459
548	Zc3h6	ENSMUSG00000042851.17	0.000296994	6.29516e-06	24	2	21.4863	97.1359	74.0374	79.4314	70.3971	34.4225	59.6823	67.7579	85.6772	66.7619	61.5253	71.2517	23.4961	19.3483	17.2331	20.8608	11.9623	20.1375	30.849	20.0583	19.8596	30.268	36.8871	26.7848	51.1839
549	Acss1	ENSMUSG00000027452.11	0.000296994	6.29516e-06	24	0	71.7361	716.231	713.452	705.599	712.771	623.655	642.517	735.657	705.863	568.458	569.639	562.57	586.499	593.349	558.998	513.176	543.742	670.029	670.168	606.11	632.197	622.657	698.22	710.753	629.261
550	Hck	ENSMUSG00000003283.15	0.000296994	6.29516e-06	24	8	16.2707	52.664	58.653	40.2315	45.0982	67.8326	63.4124	76.362	79.8356	59.8893	77.437	103.156	102.118	54.3596	57.0845	59.4533	52.1993	36.6136	49.9966	39.2445	51.8556	63.9953	37.7654	29.6546	41.1478
551	Ergic3	ENSMUSG00000005881.13	0.000296994	6.29516e-06	24	10	66.5344	450.57	433.648	437.389	427.883	539.624	561.386	502.269	458.568	599.875	555.849	517.904	569.329	540.832	564.383	555.94	551.355	459.501	526.56	485.76	472.217	485.153	444.402	416.121	446.605
552	Rbl1	ENSMUSG00000027641.13	0.000296994	6.29516e-06	24	0	30.7704	211.826	252.881	196	181.493	155.914	134.285	157.026	182.064	125.669	162.299	143.567	145.495	129.91	126.017	114.734	98.9611	148.285	201.05	126.455	171.013	173.825	171.262	194.19	186.671
553	Osbpl2	ENSMUSG00000039050.8	0.000296994	6.29516e-06	24	14	47.1499	319.495	306.726	295.031	335.486	377.635	341.308	343.091	333.946	404.498	392.489	344.561	374.131	456.068	439.443	417.216	485.018	475.977	437.205	424.713	418.155	401.268	425.958	462.994	382.374
554	Gmeb2	ENSMUSG00000038705.13	0.000296994	6.29516e-06	24	2	28.4838	221.189	209.612	226.947	195.792	194.386	198.63	210.802	206.404	192.431	196.244	169.09	180.739	131.753	123.863	167.929	130.498	113.502	135.097	156.106	156.67	153.07	193.218	139.663	170.613
555	Exosc8	ENSMUSG00000027752.15	0.000296994	6.29516e-06	24	2	11.4271	98.3062	92.3064	106.252	78.0968	77.9569	75.5354	76.362	61.3371	68.7254	75.3154	78.696	75.0068	49.7529	38.7744	58.4102	54.3742	59.4971	67.0168	55.8145	66.1987	63.9953	73.7742	68.8751	83.2993
556	Sh3d19	ENSMUSG00000028082.14	0.000296994	6.29516e-06	24	2	61.2516	631.969	615.376	614.82	635.774	599.357	599.62	677.579	620.186	470.278	603.584	565.76	520.529	511.349	425.441	471.454	466.531	575.749	513.795	580.819	511.936	527.529	534.863	537.609	595.138
557	Gm43534	ENSMUSG00000106641.1	0.000296994	6.29516e-06	24	2	6.40595	18.725	14.4229	10.3158	26.3989	10.1243	17.7182	19.3594	14.6041	5.89075	11.6686	8.50767	3.61479	6.44944	5.38533	1.04304	2.17497	4.5767	7.44631	0.872101	3.30993	10.3776	9.66091	11.4792	10.0361
558	Vcam1	ENSMUSG00000027962.14	0.000296994	6.29516e-06	24	12	11.4325	28.0875	40.384	27.8526	28.5988	41.5095	55.9521	35.4922	45.7594	58.9075	55.1606	47.8556	51.5107	48.8315	61.3928	52.152	84.8238	37.529	53.1879	38.3724	40.8225	30.268	35.1306	35.3942	32.1154
559	Rad54b	ENSMUSG00000078773.11	0.000296994	6.29516e-06	24	2	8.03648	42.1312	32.6918	30.9473	13.1995	19.2361	22.3809	25.8125	13.6305	14.7269	18.0333	12.7615	13.5555	11.9775	6.4624	6.25824	4.34994	12.8148	13.8289	7.84891	14.343	19.0256	24.5914	21.0452	20.0721
560	Tbc1d2	ENSMUSG00000039813.14	0.000296994	6.29516e-06	24	14	42.0927	80.7515	70.1913	111.41	123.195	133.64	137.083	92.4949	123.648	178.686	155.935	178.661	195.199	195.326	253.111	182.532	216.409	179.407	126.587	205.816	127.984	141.827	136.131	132.011	131.472
561	Pgap4	ENSMUSG00000039611.2	0.000296994	6.29516e-06	24	6	43.731	244.595	250.958	259.957	213.391	291.579	299.344	263.503	253.137	270.975	258.83	247.786	290.087	195.326	201.412	230.512	217.497	167.507	218.07	225.002	165.497	198.039	234.497	178.884	177.638
562	Cdk5rap2	ENSMUSG00000039298.16	0.000296994	6.29516e-06	24	4	30.4109	163.844	148.075	158.863	92.3962	108.33	118.432	148.422	105.149	81.4887	126.233	90.394	95.7919	63.5731	77.5488	70.9267	63.0741	57.6664	69.1443	52.3261	61.7854	86.4801	123.835	84.1807	96.3461
563	Nrd1	ENSMUSG00000053510.12	0.000296994	6.29516e-06	24	2	63.2356	610.903	692.298	633.388	628.074	583.158	642.517	620.576	615.318	569.439	538.877	508.333	550.351	491.079	449.137	482.927	514.38	540.966	536.134	545.935	604.615	562.121	619.177	544.305	638.293
564	Hmgn2	ENSMUSG00000003038.15	0.000296994	6.29516e-06	24	6	94.608	239.914	260.573	327.01	221.091	331.064	309.602	293.617	298.897	367.19	290.654	314.784	276.531	136.36	203.566	200.264	226.197	118.994	181.903	171.804	137.914	136.639	152.818	115.749	168.606
565	Espn	ENSMUSG00000028943.18	0.000296994	6.29516e-06	24	10	46.0706	84.2625	100.96	108.316	101.196	201.473	182.777	135.516	137.278	202.249	155.935	190.359	207.85	151.101	183.101	173.145	171.823	122.656	118.077	129.943	107.021	107.235	128.227	117.662	97.3498
566	Tacc3	ENSMUSG00000037313.16	0.000296994	6.29516e-06	24	2	34.938	125.223	149.998	158.863	86.8965	130.603	101.646	115.081	110.017	96.2156	101.835	81.8863	65.9699	42.3821	34.4661	63.6254	38.062	43.9363	51.0604	42.7329	37.5126	61.4009	86.9482	47.83	91.3281
567	Prkg2	ENSMUSG00000029334.14	0.000296994	6.29516e-06	24	0	115.428	702.187	647.106	692.188	722.671	459.642	558.589	604.443	568.585	383.881	424.312	399.861	416.604	449.618	369.434	486.057	384.97	422.887	564.856	437.795	461.184	511.098	534.863	639.965	526.893
568	Coq5	ENSMUSG00000041733.10	0.000296994	6.29516e-06	24	14	31.6412	149.8	165.382	164.021	167.193	178.187	191.17	166.706	183.038	197.34	194.123	162.709	227.732	243.236	256.342	222.167	287.096	234.327	221.262	256.398	246.038	222.254	201.123	221.931	210.757
569	Kmt5a	ENSMUSG00000049327.17	0.000296994	6.29516e-06	24	14	44.3333	434.186	453.84	434.294	486.18	549.748	487.716	465.701	494.591	498.75	497.506	466.858	557.581	575.843	653.78	575.758	586.154	550.12	498.903	525.005	563.792	510.233	461.967	552.914	487.752
570	Cldn15	ENSMUSG00000001739.14	0.000296994	6.29516e-06	24	12	133.768	650.693	656.722	714.883	791.968	974.967	1003.41	757.167	851.904	964.12	856.05	968.811	1133.24	1111.15	1192.31	1019.05	1346.31	922.663	847.815	879.078	835.207	880.367	761.456	793.977	794.856
571	Calu	ENSMUSG00000029767.16	0.000296994	6.29516e-06	24	0	87.2345	1079.03	1131.71	1111.01	1063.66	1010.4	1105.99	1077.67	1100.17	939.575	950.46	865.655	958.822	896.473	891.811	913.703	1022.24	1009.62	1042.48	1018.61	1059.18	1066.3	1106.61	1130.7	1075.87
572	Rad51ap1	ENSMUSG00000030346.16	0.000296994	6.29516e-06	24	0	12.6061	49.1531	44.2302	57.7683	32.9987	22.2734	25.1785	22.586	25.3137	39.2717	16.9725	23.3961	15.3628	15.6629	9.6936	13.5595	5.43742	11.8994	24.4664	13.0815	19.8596	39.7809	31.6175	33.481	38.137
573	Stk38l	ENSMUSG00000001630.13	0.000296994	6.29516e-06	24	2	73.0562	832.092	704.798	706.63	461.981	370.548	333.848	496.891	411.835	385.844	382.942	355.195	322.62	286.54	257.419	308.74	268.609	324.031	361.678	343.608	318.857	348.515	416.298	310.895	456.641
574	Ppp5c	ENSMUSG00000003099.11	0.000296994	6.29516e-06	24	14	44.1655	278.534	282.688	284.715	268.389	326.002	304.939	276.409	291.108	364.245	334.146	329.672	387.686	421.978	456.676	406.786	416.507	349.66	347.849	373.259	321.063	363.216	340.767	354.898	351.262
575	Aldh16a1	ENSMUSG00000007833.15	0.000296994	6.29516e-06	24	8	40.0475	147.459	152.882	162.989	127.595	192.361	208.888	161.328	142.146	253.302	194.123	222.263	262.072	168.607	204.643	161.671	156.598	117.164	123.396	144.769	86.0583	128.855	141.401	112.879	136.49
576	Spcs2	ENSMUSG00000035227.7	0.000296994	6.29516e-06	24	20	55.9965	339.39	369.226	353.831	355.286	330.051	296.546	366.753	319.342	280.793	278.985	250.976	345.212	369.461	357.586	327.514	370.832	444.856	452.097	387.213	463.391	465.263	409.271	402.728	414.489
577	Chp2	ENSMUSG00000030865.4	0.000296994	6.29516e-06	24	6	42.1514	186.08	199.997	204.252	182.593	262.219	218.213	205.425	243.401	199.304	213.217	203.121	212.369	133.596	157.252	208.608	145.723	96.1107	128.715	162.211	164.393	163.447	153.696	124.358	133.48
578	Nupr1	ENSMUSG00000030717.9	0.000296994	6.29516e-06	24	4	1190.18	2239.98	2176.89	2293.2	1786.33	2236.45	2141.1	3018.99	2427.2	2775.53	2467.38	2922.39	1759.5	500.293	641.932	599.748	618.779	440.279	748.886	354.945	477.734	877.773	1265.58	661.01	835
579	Map2k7	ENSMUSG00000002948.19	0.000296994	6.29516e-06	24	6	38.4032	187.25	197.113	214.568	186.992	217.672	193.035	197.896	178.17	198.322	193.062	205.248	169.895	142.809	141.096	158.542	147.898	97.0261	131.906	134.304	127.984	139.233	155.453	133.924	169.609
580	Lonrf1	ENSMUSG00000039633.7	0.000296994	6.29516e-06	24	16	13.2501	28.0875	20.192	18.5684	19.7992	35.435	22.3808	16.1328	18.4985	35.3445	37.1273	30.8403	28.9183	35.9326	51.6992	40.6786	39.1495	45.767	60.6342	51.4539	63.992	38.916	43.9132	41.1338	18.0649
581	Sin3b	ENSMUSG00000031622.16	0.000296994	6.29516e-06	24	10	41.8302	232.892	246.15	205.284	235.39	305.753	260.177	264.578	254.111	305.337	301.262	294.578	289.183	333.528	368.357	269.104	351.258	256.295	235.091	263.375	247.142	211.012	219.566	252.542	230.829
582	Fcsk	ENSMUSG00000033703.9	0.000296994	6.29516e-06	24	14	30.4144	94.7953	85.5757	83.5577	95.6961	120.479	105.376	103.25	83.73	161.014	124.111	136.123	131.036	188.877	194.949	147.069	176.173	165.677	160.627	158.722	134.604	175.555	146.67	157.839	131.472
583	Irf8	ENSMUSG00000041515.10	0.000296994	6.29516e-06	24	14	44.5245	279.705	226.92	199.094	245.29	305.753	256.447	218.331	271.636	286.683	286.411	288.197	337.983	398.944	427.596	370.279	339.295	353.321	335.084	343.608	333.2	371	319.688	321.417	327.175
584	Zwilch	ENSMUSG00000032400.18	0.000296994	6.29516e-06	24	2	13.0529	55.0047	73.0759	60.863	45.0982	57.7084	35.4363	38.7188	56.4691	44.1806	37.1273	39.348	46.9922	17.5056	29.0808	17.7317	21.7497	22.8835	38.2953	24.4188	31.996	33.7272	43.9132	48.7865	50.1803
585	Pls1	ENSMUSG00000049493.13	0.000296994	6.29516e-06	24	16	101.652	935.079	1009.6	869.619	1098.86	867.65	918.548	1001.31	1000.87	958.229	1040.63	895.432	1054.61	1128.65	1148.15	1092.06	1098.36	1183.54	1111.63	1172.1	1315.15	1041.22	1035.47	1107.74	1017.66
586	Smarcc1	ENSMUSG00000032481.17	0.000296994	6.29516e-06	24	2	27.8142	272.683	293.265	304.315	259.589	240.958	238.729	264.578	255.084	202.249	257.77	231.834	220.502	224.809	186.333	208.608	189.222	201.375	230.835	213.665	198.596	208.417	245.914	227.671	228.822
587	Plcd1	ENSMUSG00000010660.3	0.000296994	6.29516e-06	24	12	44.7521	97.1359	94.2294	88.7156	124.295	186.287	160.396	123.685	124.621	234.648	198.366	187.169	217.791	193.483	213.259	187.747	221.847	158.354	148.926	190.118	131.294	160.853	148.427	137.75	113.407
588	Kif15	ENSMUSG00000036768.6	0.000296994	6.29516e-06	24	2	30.0186	126.394	113.46	110.379	61.5975	74.9196	85.7933	119.383	107.097	84.4341	51.9783	59.5537	56.9329	32.2472	36.6203	38.5925	16.3123	41.1903	46.8054	19.1862	62.8887	58.8065	49.1828	49.7431	89.3209
589	Zc3h12d	ENSMUSG00000039981.6	0.000296994	6.29516e-06	24	4	13.3366	57.3453	69.2298	45.3894	70.3971	60.7456	61.5474	69.9089	57.4427	49.0896	53.039	59.5537	49.7033	47.9102	35.5432	39.6355	33.712	39.3596	39.3591	42.7329	29.7894	44.9697	49.1828	38.264	41.1478
590	Sec63	ENSMUSG00000019802.13	0.000296994	6.29516e-06	24	20	74.6366	647.183	662.491	617.915	698.472	537.599	556.724	584.008	613.371	530.168	517.661	515.778	503.359	630.203	632.238	580.973	589.417	759.733	685.06	620.936	759.078	640.818	644.646	715.536	642.308
591	Reep6	ENSMUSG00000035504.16	0.000296994	6.29516e-06	24	18	53.3065	85.4328	107.691	101.094	101.196	108.33	82.9957	67.7579	66.2051	80.507	74.2546	66.9979	84.9475	146.494	182.024	114.734	154.423	158.354	128.715	180.525	175.427	200.634	148.427	170.275	160.577
592	Gna11	ENSMUSG00000034781.5	0.000296994	6.29516e-06	24	12	266.649	815.707	834.604	832.483	925.062	1542.94	1183.39	870.097	980.42	1531.6	1394.93	1437.8	1548.03	1343.33	1586.52	1583.33	1549.67	1100.24	1094.61	1248.85	1022.77	1096.57	1182.14	1075.22	1061.82
593	E2f7	ENSMUSG00000020185.16	0.000296994	6.29516e-06	24	2	6.70503	23.4062	31.7303	22.6947	16.4993	8.09942	14.9206	16.1328	17.5249	7.85434	10.6078	8.50767	9.94067	2.76405	1.07707	5.2152	3.26245	6.40738	10.6376	6.10471	12.1364	11.2424	10.5392	9.56599	23.0829
594	Tspan8	ENSMUSG00000034127.15	0.000296994	6.29516e-06	24	20	348.68	2519.68	2939.38	2693.45	2551.9	2319.47	2222.23	2311.3	2526.5	2260.09	1987.9	2131.17	2315.27	2481.19	2404.01	2284.26	2511	3001.4	2905.12	2440.14	3254.77	2785.52	2834.16	3356.71	2752.89
595	Ptprr	ENSMUSG00000020151.16	0.000296994	6.29516e-06	24	4	108.136	292.578	255.766	286.778	273.889	295.629	292.816	324.808	325.184	269.993	348.997	235.024	226.828	113.326	132.479	178.36	127.236	75.0579	178.711	134.304	81.645	100.317	259.966	177.927	127.458
596	Mars1	ENSMUSG00000040354.14	0.000296994	6.29516e-06	24	18	61.3431	154.481	192.305	177.431	177.093	134.653	137.083	138.742	132.41	147.269	126.233	108.473	191.584	239.551	221.876	183.575	224.022	226.089	236.154	264.247	221.766	234.361	242.401	244.889	276.995
597	Mgat4b	ENSMUSG00000036620.14	0.000296994	6.29516e-06	24	12	134.781	764.214	695.183	688.062	761.169	1009.39	907.357	823.85	796.408	1076.04	918.636	995.398	1184.75	1072.45	1121.23	1102.49	1171.22	832.044	932.916	963.672	828.587	921.013	910.76	821.719	836.004
598	2410006H16Rik	ENSMUSG00000086841.1	0.000296994	6.29516e-06	24	8	12.8347	46.8125	50.9608	61.8946	56.0977	73.9072	59.6823	67.7579	55.4954	79.5251	62.5861	95.7113	74.1031	68.1798	59.2387	53.195	68.5115	38.4443	49.9966	50.5819	47.4424	55.3473	50.0611	29.6546	38.137
599	Lrrc75a	ENSMUSG00000046417.14	0.000296994	6.29516e-06	24	16	65.7663	91.2843	77.8835	75.3051	126.495	159.964	139.88	108.628	126.569	161.014	119.868	130.805	163.569	209.146	256.342	178.36	254.471	258.126	192.54	212.793	259.278	219.66	176.531	179.841	173.624
600	Mpdu1	ENSMUSG00000018761.14	0.000296994	6.29516e-06	24	6	46.576	246.936	235.574	264.084	214.491	283.48	218.213	255.974	264.82	325.955	251.405	299.895	247.613	188.877	217.567	211.737	242.509	133.64	195.732	185.757	182.046	180.743	171.262	185.58	195.703
601	Bcas3	ENSMUSG00000059439.15	0.000296994	6.29516e-06	24	8	17.9811	71.389	60.5761	66.0209	73.697	97.193	82.9957	66.6823	79.8356	79.5251	90.1664	75.5056	110.251	52.5169	61.3928	78.228	69.599	40.275	44.6778	61.0471	40.8225	52.7529	54.4524	36.3508	35.1262
602	Spop	ENSMUSG00000057522.15	0.000296994	6.29516e-06	24	18	65.4092	624.947	588.453	567.367	589.576	507.226	546.466	610.896	538.403	536.058	500.688	548.745	564.811	664.293	566.537	609.135	625.304	713.05	632.936	656.692	681.846	700.489	662.212	639.965	653.347
603	Pgap3	ENSMUSG00000038208.13	0.000296994	6.29516e-06	24	8	32.6966	110.009	75.9605	101.094	68.1972	144.777	127.757	101.099	110.017	178.686	145.327	151.011	133.747	88.4495	123.863	111.605	118.536	65.9045	77.6543	76.7449	82.7483	92.5337	86.0699	63.1355	74.2668
604	Arsg	ENSMUSG00000020604.13	0.000296994	6.29516e-06	24	0	17.2524	69.0484	71.1529	61.8946	62.6975	62.7705	53.1545	55.9271	53.5482	52.035	61.5253	38.2845	31.6294	30.4045	25.8496	30.2481	36.9745	27.4602	49.9966	47.9656	44.1324	75.2377	93.9743	57.3959	56.2019
605	Max	ENSMUSG00000059436.13	0.000296994	6.29516e-06	24	10	62.7773	356.945	347.111	339.389	332.187	427.244	420.574	426.982	374.838	502.678	520.843	460.478	438.293	430.27	482.526	455.808	475.231	378.951	378.698	383.724	358.576	323.436	389.95	360.638	389.399
606	Atp6v1d	ENSMUSG00000021114.9	0.000296994	6.29516e-06	24	16	56.1695	242.255	235.574	234.168	245.29	220.709	222.876	224.784	253.137	243.484	225.946	238.215	250.324	282.854	384.513	293.094	337.12	335.93	322.319	313.956	337.613	286.249	274.019	350.115	289.038
607	Setd3	ENSMUSG00000056770.15	0.000296994	6.29516e-06	24	2	51.2639	775.917	716.336	720.041	673.173	657.065	659.303	672.201	704.89	590.057	647.076	611.489	602.766	527.933	580.539	553.854	608.991	598.633	651.02	550.296	586.962	610.55	659.577	603.614	578.077
608	Ero1b	ENSMUSG00000057069.7	0.000296994	6.29516e-06	24	20	30.3316	90.114	68.2683	74.2735	95.6961	48.5965	55.0196	91.4193	70.0995	68.7254	51.9783	59.5537	68.681	68.1798	95.8589	73.0128	64.1616	142.793	97.8658	102.908	125.778	115.883	127.348	163.578	127.458
609	Hnrnpa0	ENSMUSG00000007836.6	0.000296994	6.29516e-06	24	4	33.3895	207.145	226.92	263.052	199.092	218.684	194.9	246.294	258.979	242.503	197.305	216.946	210.561	158.472	176.639	183.575	162.035	167.507	144.671	156.106	178.736	206.688	188.827	198.016	181.653
610	Rfesd	ENSMUSG00000043190.14	0.000296994	6.29516e-06	24	2	9.28592	63.1968	57.6915	57.7683	63.7974	40.4971	46.6268	51.625	41.865	48.1078	37.1273	53.1729	40.6664	25.7978	26.9267	36.5064	26.0996	29.2909	40.4228	28.7793	38.6159	38.916	44.7915	40.1772	33.119
611	Oxsm	ENSMUSG00000021786.13	0.000296994	6.29516e-06	24	4	38.0184	214.167	191.344	196	188.092	195.399	169.721	200.047	200.562	171.814	161.239	171.217	169.895	119.775	119.554	146.026	117.448	103.433	146.799	129.943	136.811	110.695	151.94	130.097	147.53
612	Adk	ENSMUSG00000039197.10	0.000296994	6.29516e-06	24	20	83.6378	883.586	802.873	810.819	848.066	620.618	681.683	755.016	755.517	684.309	694.811	713.581	730.187	759.192	755.024	781.237	709.04	827.468	811.648	845.938	945.538	833.668	831.717	861.896	849.05
613	Wnt5a	ENSMUSG00000021994.15	0.000296994	6.29516e-06	24	2	20.1597	138.097	131.729	144.421	120.995	116.429	129.622	127.987	116.832	96.2156	103.957	92.5209	90.3697	94.899	82.9342	88.6584	86.9988	70.4812	91.4832	107.268	77.2318	98.5873	109.783	73.6581	107.386
614	Lgals3	ENSMUSG00000050335.17	0.000296994	6.29516e-06	24	10	835.063	2650.76	3130.72	3138.06	2278.01	3763.19	3365.52	3192.15	3342.38	4413.15	3692.58	4355.93	4123.57	3063.49	4432.13	3892.62	4229.23	2281.94	2873.21	2871.83	2959.08	2413.66	2392.39	2582.82	2316.32
615	Gtse1	ENSMUSG00000022385.11	0.000296994	6.29516e-06	24	6	8.98033	18.725	23.0766	37.1368	19.7992	27.3355	31.7062	27.9636	25.3137	25.5266	20.1548	24.4596	21.6887	16.5843	10.7707	15.6456	11.9623	7.32272	8.51007	9.59311	11.0331	17.296	12.2957	6.69619	24.0865
616	Txnrd2	ENSMUSG00000075704.16	0.000296994	6.29516e-06	24	4	13.2879	60.8562	71.1529	58.7999	61.5975	66.8202	69.9402	74.211	70.0995	69.7072	53.039	54.2364	53.3181	35.0113	39.8515	56.3242	41.3244	43.021	39.3591	30.5235	49.649	65.7249	42.1567	44.0036	58.2091
617	Abcc5	ENSMUSG00000022822.16	0.000296994	6.29516e-06	24	2	55.8824	414.291	407.687	427.073	394.884	349.287	327.32	364.602	368.022	273.92	329.903	362.639	302.738	248.764	230.492	270.147	253.384	250.803	228.708	253.781	260.381	268.088	270.505	252.542	287.031
618	Sod2	ENSMUSG00000006818.5	0.000296994	6.29516e-06	24	16	75.5987	326.517	356.726	351.768	369.585	377.635	337.578	338.789	312.527	344.609	359.605	319.038	370.516	476.337	488.988	424.517	513.293	477.808	444.651	464.83	513.04	401.268	429.471	425.687	411.478
619	Prss30	ENSMUSG00000024124.10	0.000296994	6.29516e-06	24	12	221.541	634.309	719.221	647.83	1016.36	909.16	939.996	836.756	800.303	1099.61	1071.39	1029.43	1370.91	1423.48	1158.92	1240.17	1187.53	842.113	1090.35	1149.43	1152.96	867.395	819.421	794.934	941.382
620	Pgp	ENSMUSG00000043445.7	0.000296994	6.29516e-06	24	14	52.4739	159.162	179.805	165.052	181.493	268.293	242.459	169.932	244.375	285.702	204.731	241.405	337.983	340.899	374.819	306.654	402.369	296.57	314.872	301.747	316.65	308.734	301.245	298.459	273.984
621	Ctsf	ENSMUSG00000083282.3	0.000296994	6.29516e-06	24	10	16.831	81.9218	89.4218	97.9998	89.0964	107.317	98.8488	103.25	97.3604	122.724	109.26	123.361	109.347	105.034	108.784	109.519	122.886	92.4494	79.7819	120.35	77.2318	85.6153	85.1917	58.3526	66.238
622	Aifm1	ENSMUSG00000036932.14	0.000296994	6.29516e-06	24	20	43.8164	366.308	399.994	369.305	379.485	344.225	349.701	326.959	311.553	310.246	311.87	279.69	338.886	343.663	373.742	295.18	328.42	404.58	368.06	370.643	414.845	381.377	382.923	415.164	411.478
623	Tmem35a	ENSMUSG00000033578.7	0.000296994	6.29516e-06	24	20	13.7205	50.3234	54.8069	40.2315	54.9978	48.5965	51.2895	51.625	37.9706	34.3627	32.8842	36.1576	48.7996	37.7753	43.0827	23.9899	44.5869	60.4125	63.8255	55.8145	62.8887	73.5081	64.1133	71.7449	74.2668
624	Paqr8	ENSMUSG00000025931.15	0.000374784	8.95136e-06	24	6	30.4274	173.206	133.652	134.105	145.194	159.964	170.654	149.497	181.09	155.123	138.962	149.948	143.688	99.5057	123.863	139.767	116.361	102.518	105.312	119.478	107.021	88.2097	105.392	91.8335	114.411
625	B3gnt7	ENSMUSG00000079445.3	0.000374784	8.95136e-06	24	16	81.1889	110.009	101.922	88.7156	51.6979	74.9196	97.9162	62.3803	77.8884	80.5069	127.294	102.092	190.68	269.034	294.039	188.79	263.171	301.147	127.651	196.223	214.042	153.07	149.305	246.803	140.505
626	Tfcp2l1	ENSMUSG00000026380.10	0.000374784	8.95136e-06	24	12	502.8	1253.4	1386.52	1262.65	1416.74	1630.01	1843.62	1562.73	1676.55	1549.27	2258.4	1871.69	2482.46	2887.51	3035.17	2775.53	2866.61	2616.04	1711.59	1646.53	1898.8	1608.53	1895.3	1834.76	1392
627	Pla2g4a	ENSMUSG00000056220.14	0.000374784	8.95136e-06	24	2	51.1314	410.78	356.726	366.21	296.988	279.43	262.042	354.922	331.999	267.047	293.836	277.563	259.361	206.382	191.718	198.178	180.522	228.835	308.49	218.897	249.348	217.93	309.149	280.284	269.97
628	Rgsl1	ENSMUSG00000042641.19	0.000374784	8.95136e-06	24	2	2.18753	4.68125	12.4998	14.4421	5.49978	4.04971	5.59521	7.52865	8.76244	2.94538	4.24312	4.25384	2.71109	0.921349	0	1.04304	1.08748	2.74602	2.12752	0.872101	2.20662	1.7296	3.51306	0.956599	4.01442
629	BC055324	ENSMUSG00000041406.14	0.000374784	8.95136e-06	24	2	7.11576	24.5766	28.8457	46.421	27.4989	20.2485	14.9206	23.6615	24.3401	5.89075	13.7901	14.8884	13.5555	15.6629	8.61653	3.12912	10.8748	17.3915	18.0839	8.72101	12.1364	15.5664	14.0522	20.0886	19.0685
630	Nol4l	ENSMUSG00000061411.12	0.000374784	8.95136e-06	24	20	62.3411	325.347	348.072	391.999	404.784	397.884	358.094	307.599	334.92	245.448	276.864	229.707	334.368	390.652	456.676	372.365	426.294	445.771	468.054	436.05	402.709	490.342	563.846	523.26	415.493
631	Uqcc1	ENSMUSG00000005882.18	0.000374784	8.95136e-06	24	16	34.4594	234.062	243.266	200.126	234.29	230.833	208.888	233.388	216.14	216.976	236.554	228.644	226.828	267.191	312.349	250.33	309.933	314.877	282.96	264.247	312.237	240.415	252.94	274.544	257.927
632	Tpd52l2	ENSMUSG00000000827.18	0.000374784	8.95136e-06	24	16	28.6205	218.848	206.728	217.663	226.591	235.896	222.876	221.557	200.563	233.667	228.068	218.009	229.539	243.236	262.804	281.621	282.746	293.824	264.876	237.211	278.034	261.17	236.253	263.065	240.865
633	Cct3	ENSMUSG00000001416.13	0.000374784	8.95136e-06	24	18	110.102	499.723	528.839	608.63	563.177	559.872	503.569	528.081	525.746	534.095	478.412	428.574	628.069	650.472	653.78	610.178	763.414	704.812	702.08	797.1	776.731	676.274	567.359	673.446	692.488
634	Gstm3	ENSMUSG00000004038.9	0.000374784	8.95136e-06	24	0	58.7265	330.028	349.034	377.557	272.789	313.852	318.927	322.656	295.976	258.211	238.676	294.578	263.879	166.764	220.799	262.846	199.01	260.872	319.127	302.619	283.551	366.676	370.628	391.249	397.428
635	Dnajb4	ENSMUSG00000028035.13	0.000374784	8.95136e-06	24	14	57.6093	105.328	113.46	103.158	145.194	116.429	143.61	131.214	146.041	151.196	148.509	144.63	128.325	244.158	295.116	240.942	358.87	262.703	210.624	225.874	257.071	179.014	182.679	237.237	130.469
636	Pnrc1	ENSMUSG00000040128.9	0.000374784	8.95136e-06	24	2	55.2605	355.775	327.88	288.842	226.591	152.877	193.967	339.865	230.744	195.377	158.056	211.628	150.014	109.641	76.4717	124.122	117.448	112.587	129.779	136.048	127.984	151.34	130.861	113.835	155.559
637	Acot11	ENSMUSG00000034853.16	0.000374784	8.95136e-06	24	12	56.7793	170.866	188.459	173.305	178.193	243.995	234.999	203.274	198.615	238.576	293.836	258.421	333.464	332.607	336.045	301.438	311.021	270.941	193.604	232.851	172.117	184.203	202.879	223.844	167.602
638	Trabd2b	ENSMUSG00000070867.4	0.000374784	8.95136e-06	24	2	8.93297	43.3015	37.4995	21.6631	38.4984	19.2361	32.6387	27.9636	32.129	11.7815	14.8509	21.2692	18.0739	17.5056	10.7707	14.6026	16.3123	21.0528	17.0201	13.0815	12.1364	27.6736	27.2262	18.1754	22.0793
639	Guca2a	ENSMUSG00000023247.2	0.000374784	8.95136e-06	24	12	725.718	4134.71	4217.25	4467.76	4430.62	5357.77	5225.93	4234.33	4394.85	6254.02	4587.88	5374.72	5595.69	5734.48	6570.11	5984.96	6747.84	5042.61	5402.83	5689.59	5522.07	5109.24	4601.23	5131.2	4709.92
640	Sh3d21	ENSMUSG00000073758.10	0.000374784	8.95136e-06	24	8	13.6622	56.175	52.8839	51.5788	49.498	58.7208	46.6268	52.7006	67.1787	76.5798	61.5253	66.9979	62.3551	52.5169	52.7763	69.8837	54.3742	22.8835	45.7416	29.6514	43.0291	22.4848	44.7915	26.7848	36.1298
641	Arhgap24	ENSMUSG00000057315.14	0.000374784	8.95136e-06	24	2	25.8263	217.678	174.036	172.273	167.193	149.839	121.23	207.576	163.565	143.342	136.841	144.63	131.036	122.539	92.6278	94.9166	95.6987	110.756	104.248	110.757	93.7815	124.531	142.279	114.792	127.458
642	Mcm7	ENSMUSG00000029730.16	0.000374784	8.95136e-06	24	0	44.0415	263.32	249.996	289.873	169.393	169.075	190.237	194.669	209.325	169.85	116.686	159.519	173.51	150.18	128.171	134.552	106.573	185.814	247.856	192.734	205.216	213.606	249.427	220.974	283.017
643	Epha1	ENSMUSG00000029859.6	0.000374784	8.95136e-06	24	14	52.2263	104.158	133.652	84.5893	164.993	218.684	231.269	161.328	182.064	243.484	243.98	198.867	249.42	319.708	387.744	246.157	276.221	304.808	211.688	245.933	262.588	245.603	215.175	286.023	197.71
644	Dqx1	ENSMUSG00000009145.6	0.000374784	8.95136e-06	24	4	90.9193	353.434	377.879	374.462	304.688	375.611	359.026	391.49	344.656	355.409	350.058	346.688	370.516	218.36	210.028	312.912	209.885	189.476	236.154	229.363	215.146	253.387	280.166	221.931	281.01
645	Emc3	ENSMUSG00000030286.6	0.000374784	8.95136e-06	24	4	23.8011	334.709	342.303	320.82	301.388	315.877	322.657	343.091	328.105	302.392	283.228	309.466	294.605	264.427	288.654	300.396	287.096	226.089	281.896	264.247	279.138	300.951	320.567	272.631	308.107
646	Cd9	ENSMUSG00000030342.8	0.000374784	8.95136e-06	24	2	80.4704	737.297	805.758	835.577	666.573	735.022	725.513	733.506	754.543	702.963	671.474	738.04	647.951	583.214	558.998	632.082	588.329	618.77	660.594	590.412	589.168	786.104	736.864	699.274	722.596
647	Bckdha	ENSMUSG00000060376.7	0.000374784	8.95136e-06	24	8	12.1222	26.9172	23.0766	22.6947	24.199	43.5344	47.5593	40.8698	32.129	54.9804	44.5528	44.6653	41.5701	33.1686	26.9267	37.5494	36.9745	23.7989	24.4664	34.884	15.4464	20.7552	27.2262	19.132	23.0829
648	Map3k10	ENSMUSG00000040390.13	0.000374784	8.95136e-06	24	16	10.9979	15.2141	22.1151	24.7579	30.7987	24.2983	37.3014	11.8307	25.3137	33.3809	35.0058	23.3961	40.6664	46.9888	40.9285	40.6786	39.1495	46.6824	43.6141	54.9424	44.1324	38.916	41.2784	44.0036	33.119
649	Dpy19l3	ENSMUSG00000043671.14	0.000374784	8.95136e-06	24	2	12.2671	57.3453	53.8454	53.642	61.5975	41.5095	42.8966	52.7006	29.2081	33.3809	46.6743	28.7134	32.5331	21.191	26.9267	23.9899	31.5371	13.7301	29.7852	28.7793	37.5126	33.7272	49.1828	38.264	46.1659
650	Vrk3	ENSMUSG00000002205.16	0.000374784	8.95136e-06	24	4	37.2784	212.997	203.843	224.884	182.593	175.15	216.348	197.896	179.143	181.631	186.697	185.042	165.376	129.91	122.786	132.466	139.198	123.571	172.329	127.327	122.468	153.935	170.383	147.316	145.523
651	Aen	ENSMUSG00000030609.18	0.000374784	8.95136e-06	24	14	25.0586	17.5547	37.4995	36.1052	42.8983	63.7829	44.7617	38.7188	40.8914	37.3081	50.9175	46.7922	74.1031	105.034	120.632	110.562	137.023	125.402	80.8456	95.9311	73.9219	77.8321	70.2612	100.443	68.2452
652	Trim3	ENSMUSG00000036989.16	0.000374784	8.95136e-06	24	14	18.719	100.647	76.922	93.8735	103.396	99.2179	110.039	98.948	100.281	126.651	113.504	122.298	131.036	148.337	131.402	159.585	140.286	129.063	125.523	145.641	110.331	144.422	108.905	118.618	127.458
653	Kif22	ENSMUSG00000030677.8	0.000374784	8.95136e-06	24	4	25.6731	66.7078	74.0374	79.4314	36.2985	78.9693	91.3885	84.9662	73.0203	78.5434	40.3097	61.6806	64.1625	40.5394	35.5432	33.3773	26.0996	30.2062	25.5302	24.4188	44.1324	45.8345	28.9827	34.4376	63.2272
654	Tdrp	ENSMUSG00000050052.12	0.000374784	8.95136e-06	24	18	9.91563	12.8734	13.4613	10.3158	20.8991	9.11185	11.1904	11.8307	19.4721	12.7633	15.9117	12.7615	12.6518	17.5056	17.2331	16.6886	21.7497	32.9523	27.6577	25.2909	33.0993	38.916	32.4958	26.7848	37.1334
655	Defb37	ENSMUSG00000053695.3	0.000374784	8.95136e-06	24	2	13.8871	78.4109	76.922	80.463	58.2976	70.8699	73.6703	62.3802	78.862	46.1442	42.4312	57.4268	50.607	32.2472	49.5451	40.6786	31.5371	43.9363	44.6778	43.605	47.4424	51.0233	49.1828	51.6564	40.1442
656	Adgra2	ENSMUSG00000031486.15	0.000374784	8.95136e-06	24	14	18.2634	56.175	60.5761	76.3367	80.2967	60.7456	85.7933	69.9089	68.1523	97.1974	99.7134	89.3306	93.9845	109.641	101.244	98.0457	128.323	89.7034	114.886	124.71	90.4715	83.0209	101	93.7467	78.2812
657	Sorbs2	ENSMUSG00000031626.18	0.000374784	8.95136e-06	24	2	58.5993	345.242	289.419	302.252	230.991	278.418	274.166	332.336	273.583	245.448	255.648	246.722	218.695	188.877	158.329	195.048	163.123	195.883	231.899	177.036	167.703	253.387	323.201	296.546	230.829
658	Farsa	ENSMUSG00000003808.18	0.000374784	8.95136e-06	24	14	22.005	111.18	90.3833	104.189	98.996	113.392	101.646	93.5704	94.4396	109.961	130.476	84.0132	120.192	146.494	151.866	152.284	160.948	144.624	126.587	151.746	135.707	120.207	129.105	117.662	108.389
659	Cdh1	ENSMUSG00000000303.12	0.000374784	8.95136e-06	24	20	436.796	2946.85	3225.92	2957.53	3112.87	2989.7	2764.97	2989.95	2657.94	2208.05	2588.3	2016.32	2632.47	3095.73	2820.84	2275.91	2609.96	3665.02	2909.38	3352.36	3251.46	3400.4	3606.16	3230.43	3581.87
660	Tcf25	ENSMUSG00000001472.17	0.000374784	8.95136e-06	24	8	142.467	1295.54	1217.29	1307.01	1355.14	1377.91	1470.61	1463.79	1433.15	1545.34	1441.6	1454.81	1391.69	1341.48	1371.11	1505.11	1397.42	1111.22	1253.11	1356.99	1134.2	1165.75	1219.91	1160.36	1196.3
661	Aplp2	ENSMUSG00000031996.17	0.000374784	8.95136e-06	24	22	131.415	1377.46	1533.63	1606.16	1520.14	1300.97	1359.64	1430.44	1337.73	1217.42	1352.49	1210.22	1201.92	1305.55	1240.78	1201.58	1374.58	1448.07	1371.18	1486.06	1434.3	1429.52	1740.72	1475.08	1493.37
662	Ifrd2	ENSMUSG00000010048.10	0.000374784	8.95136e-06	24	14	27.12	47.9828	62.4991	57.7683	43.9982	64.7953	37.3014	40.8698	42.8386	93.2702	70.0115	94.6478	97.5993	114.247	122.786	116.82	79.3864	70.4812	105.312	102.036	83.8517	71.7785	69.3829	72.7015	88.3173
663	Cdcp1	ENSMUSG00000035498.10	0.000374784	8.95136e-06	24	22	121.549	653.034	652.875	592.125	787.568	518.363	616.406	634.558	551.06	393.699	468.865	412.622	511.493	627.439	556.844	424.517	457.831	652.638	726.547	644.483	610.131	633.034	723.69	749.974	734.639
664	Samd5	ENSMUSG00000060487.7	0.000374784	8.95136e-06	24	4	28.0364	141.608	91.3449	112.442	114.395	98.2054	97.9162	131.214	116.832	91.3067	91.2271	93.5844	87.6586	63.5731	64.624	80.3141	52.1993	58.5818	86.1644	54.0703	55.1656	71.7785	50.9393	63.1355	71.256
665	Pdxk	ENSMUSG00000032788.15	0.000374784	8.95136e-06	24	16	85.283	88.9437	86.5373	85.6209	116.595	95.1682	111.904	90.3438	101.255	94.252	127.294	112.727	113.866	245.079	258.496	178.36	218.584	250.803	209.56	235.467	240.522	184.203	212.54	210.452	202.728
666	Dgka	ENSMUSG00000025357.8	0.000374784	8.95136e-06	24	10	121.76	396.736	406.725	347.641	413.583	501.151	594.025	464.625	588.057	560.603	615.253	626.377	617.225	521.484	639.778	606.006	607.904	392.681	523.369	531.109	443.531	385.701	466.358	433.339	325.168
667	Aurkb	ENSMUSG00000020897.12	0.000374784	8.95136e-06	24	2	20.7886	85.4328	97.114	119.663	50.5979	62.7705	74.6028	65.6068	79.8356	74.6162	61.5253	58.4902	54.2218	38.6967	25.8496	25.033	22.8372	32.0369	27.6577	26.163	29.7894	55.3473	46.548	37.3074	78.2812
668	Camta2	ENSMUSG00000040712.16	0.000374784	8.95136e-06	24	14	81.8286	259.809	304.803	284.715	389.384	446.48	464.403	331.261	340.762	465.369	440.224	424.32	534.085	550.967	556.844	612.264	573.105	509.845	515.923	552.04	414.845	469.587	480.411	493.605	441.587
669	Rab11fip4	ENSMUSG00000017639.13	0.000374784	8.95136e-06	24	14	52.7079	120.542	106.729	103.158	150.694	183.249	188.372	150.573	202.51	216.976	221.703	199.93	236.769	267.191	312.349	234.684	311.021	237.073	179.775	241.572	186.46	164.312	216.053	205.669	134.483
670	Trim37	ENSMUSG00000018548.15	0.000374784	8.95136e-06	24	22	17.013	133.416	144.229	146.484	122.095	100.23	112.837	102.174	113.912	79.5251	105.017	101.029	86.7549	107.798	98.0131	101.175	95.6987	118.994	108.503	109.013	124.674	134.044	120.322	137.75	113.407
671	Mrpl27	ENSMUSG00000024414.13	0.000374784	8.95136e-06	24	6	24.6857	114.691	120.191	176.4	98.996	134.653	118.432	140.893	135.331	129.596	112.443	119.107	124.71	99.5057	96.936	92.8305	86.9988	75.9733	93.6107	61.9192	90.4715	105.506	96.6091	75.5713	90.3245
672	P4hb	ENSMUSG00000025130.11	0.000374784	8.95136e-06	24	20	560.529	3804.68	4140.33	4438.88	3732.15	3611.33	3269.47	3395.42	3464.09	3495.18	3045.5	2839.43	3314.76	3889.94	4064.85	3160.41	3833.38	4299.35	3593.38	4275.91	4337.12	4346.49	4285.05	4483.58	4427.91
673	Hdac9	ENSMUSG00000004698.11	0.000374784	8.95136e-06	24	4	15.6759	65.5375	49.9993	58.7999	43.9982	62.7705	45.6942	41.9453	57.4427	34.3627	54.0998	44.6653	37.9553	26.7191	29.0808	26.076	25.0121	26.5449	24.4664	19.1862	28.6861	38.916	29.861	26.7848	20.0721
674	Serpinb6a	ENSMUSG00000060147.15	0.000374784	8.95136e-06	24	8	238.23	1475.76	1639.4	1473.09	1634.53	1650.26	1888.38	1918.73	1758.33	2004.82	1771.5	1798.31	1912.22	1576.43	1843.94	1852.44	1838.94	1349.21	1642.44	1508.73	1621.87	1470.16	1406.98	1388.03	1287.63
675	Ercc6l2	ENSMUSG00000021470.19	0.000374784	8.95136e-06	24	2	22.2601	203.634	193.267	205.284	155.094	173.125	146.408	179.612	140.199	143.342	163.36	159.519	123.806	110.562	118.477	111.605	90.2612	119.91	139.352	118.606	146.74	144.422	139.644	138.707	134.483
676	Ccnb1	ENSMUSG00000041431.16	0.000374784	8.95136e-06	24	4	55.4254	131.075	158.652	144.421	76.9969	119.466	100.714	179.612	134.357	121.742	116.686	115.917	104.829	39.618	60.3157	46.9368	36.9745	39.3596	41.4866	36.6282	40.8225	57.0769	54.4524	27.7414	64.2308
677	Abhd6	ENSMUSG00000025277.14	0.000374784	8.95136e-06	24	14	63.3259	304.281	309.611	238.294	350.886	340.176	317.995	311.901	317.395	363.263	342.632	377.528	397.627	495.686	508.376	476.669	382.795	443.94	418.057	449.132	498.697	432.401	329.349	442.905	420.511
678	Rnase4	ENSMUSG00000021876.15	0.000374784	8.95136e-06	24	6	175.919	1435.97	1406.71	1394.69	1669.73	1495.36	1679.5	1675.66	1593.79	1484.47	1437.36	1499.48	1501.94	1236.45	1231.09	1267.29	1385.46	1192.69	1347.78	1265.42	1344.94	1283.37	1219.03	1233.06	1173.21
679	B930095G15Rik	ENSMUSG00000085133.2	0.000374784	8.95136e-06	24	0	14.1778	143.948	102.883	128.947	112.195	100.23	91.3885	105.401	93.466	97.1974	86.984	108.473	83.1401	71.8652	66.7781	85.5293	57.6367	106.18	101.057	87.2101	88.2649	115.019	108.027	102.356	106.382
680	Washc5	ENSMUSG00000022350.7	0.000374784	8.95136e-06	24	2	31.0972	273.853	277.881	295.031	263.989	242.983	199.563	302.222	236.586	216.976	253.527	231.834	218.695	181.506	203.566	192.962	154.423	197.714	195.732	208.432	219.559	212.741	234.497	237.237	246.887
681	Pycrl	ENSMUSG00000022571.9	0.000374784	8.95136e-06	24	16	49.3842	131.075	117.306	87.684	125.395	132.628	147.341	91.4193	102.228	161.014	156.995	156.328	166.28	190.719	270.344	178.36	216.41	237.988	187.221	220.642	191.976	225.713	149.305	205.669	163.588
682	Cpsf1	ENSMUSG00000034022.8	0.000374784	8.95136e-06	24	16	54.3464	237.573	233.651	250.673	241.99	233.871	268.57	226.935	218.087	244.466	253.527	220.136	284.664	356.562	329.582	286.836	378.445	361.56	292.534	364.538	292.377	285.384	318.81	297.502	302.085
683	Gpt	ENSMUSG00000022546.5	0.000374784	8.95136e-06	24	16	141.346	163.844	215.382	176.4	282.688	258.169	281.626	186.065	176.222	332.827	290.654	245.659	369.612	519.641	575.154	470.411	544.83	403.665	366.997	544.191	417.052	387.431	408.393	392.206	343.233
684	Josd1	ENSMUSG00000022426.6	0.000374784	8.95136e-06	24	14	44.7299	208.315	188.459	153.705	226.591	210.585	231.269	214.029	207.378	211.085	239.736	216.946	244.902	338.135	371.588	302.481	345.82	336.845	247.856	320.061	328.787	286.249	264.358	290.806	265.955
685	Pim3	ENSMUSG00000035828.11	0.000374784	8.95136e-06	24	14	136.481	79.5812	94.2294	95.9367	207.892	383.71	427.101	133.365	238.533	436.897	300.201	255.23	445.523	430.27	597.772	489.186	588.329	467.739	329.765	428.202	316.65	294.897	267.871	375.943	245.883
686	Prpf40b	ENSMUSG00000023007.15	0.000374784	8.95136e-06	24	18	33.2183	74.9	91.3449	85.6209	95.6961	83.019	84.8607	76.362	84.7036	79.5251	84.8625	105.282	88.5623	137.281	119.554	113.691	123.973	129.978	118.077	163.955	133.501	142.692	123.835	139.663	154.555
687	Tmem50b	ENSMUSG00000022964.14	0.000374784	8.95136e-06	24	16	99.6425	157.992	150.959	138.231	182.593	186.287	201.428	137.667	147.988	184.577	182.454	157.392	237.672	324.315	388.821	280.578	367.57	408.242	302.107	295.642	322.167	292.303	273.14	322.374	252.909
688	Jmjd8	ENSMUSG00000025736.15	0.000374784	8.95136e-06	24	18	16.0551	49.1531	65.3837	63.9578	72.597	49.6089	54.0871	39.7943	54.5219	50.0714	54.0998	57.4268	68.681	71.8652	71.0864	57.3672	69.599	79.6346	74.4631	88.0822	86.0583	90.8041	97.4874	85.1373	83.2993
689	Zfp101	ENSMUSG00000055240.17	0.000374784	8.95136e-06	24	4	33.7523	145.119	123.075	146.484	98.996	86.0563	86.7258	127.987	121.701	94.252	84.8625	87.2036	90.3697	49.7529	45.2368	68.8406	69.599	51.2591	63.8255	35.7561	46.3391	63.9953	50.9393	66.9619	76.274
690	Acer1	ENSMUSG00000045019.4	0.000374784	8.95136e-06	24	6	40.8765	143.948	147.113	120.695	115.495	167.05	193.967	184.99	176.222	186.541	166.543	172.28	181.643	112.405	128.171	135.595	128.323	66.8199	151.054	106.396	89.3682	92.5337	118.566	85.1373	62.2236
691	Khsrp	ENSMUSG00000007670.10	0.000374784	8.95136e-06	24	14	39.0267	189.591	213.458	219.726	232.091	259.181	275.098	248.446	193.747	267.047	242.919	264.801	314.486	363.012	343.584	303.525	376.27	308.47	289.342	316.573	268.105	287.114	266.114	292.719	290.042
692	Bambi	ENSMUSG00000024232.2	0.000374784	8.95136e-06	24	2	17.5557	73.7297	96.1525	114.505	74.797	104.28	60.6148	89.2683	68.1523	74.6162	49.8567	52.1095	56.0292	58.045	42.0056	30.2481	32.6245	45.767	52.1242	49.7097	33.0993	47.5641	62.3568	64.0921	54.1947
693	Ino80c	ENSMUSG00000047989.11	0.000374784	8.95136e-06	24	4	54.1797	147.459	154.805	193.936	115.495	133.64	120.297	147.346	155.777	119.779	136.841	124.425	95.7919	46.0675	62.4699	78.228	60.8991	41.1903	63.8255	60.175	38.6159	47.5641	101	67.9185	56.2019
694	Dele1	ENSMUSG00000024442.6	0.000374784	8.95136e-06	24	4	51.2174	222.359	235.574	260.989	195.792	238.933	220.078	245.219	210.299	240.539	217.46	220.136	206.043	132.674	155.098	194.005	168.56	135.47	151.054	144.769	94.8848	145.287	184.436	152.099	174.627
695	Hsbp1l1	ENSMUSG00000078963.3	0.000374784	8.95136e-06	24	4	7.13334	26.9172	23.0766	25.7894	26.3989	33.4101	28.9086	35.4922	27.2609	30.4355	22.2764	35.0941	20.785	13.8202	8.61654	20.8608	21.7497	10.0687	14.8926	17.442	15.4464	25.0792	22.8349	20.0886	23.0829
696	Coro1b	ENSMUSG00000024835.15	0.000374784	8.95136e-06	24	6	101.617	867.201	888.449	867.556	850.265	1006.35	1073.35	912.042	987.235	1062.3	1017.29	977.319	1082.63	835.664	912.276	948.123	815.614	716.712	801.01	793.612	701.706	832.803	894.073	825.545	861.094
697	Exoc6	ENSMUSG00000053799.8	0.000374784	8.95136e-06	24	2	40.427	217.678	188.459	205.284	145.194	172.113	158.531	169.932	187.906	154.141	134.719	149.948	120.192	71.8652	75.3947	130.38	65.2491	79.6346	130.842	81.9775	75.0252	102.911	165.114	113.835	117.422
698	Ldb1	ENSMUSG00000025223.15	0.000374784	8.95136e-06	24	12	50.1559	238.744	217.305	204.252	277.189	339.163	336.645	292.542	271.636	414.316	362.787	336.053	339.79	374.068	406.054	371.322	423.032	343.253	308.49	352.329	271.414	313.058	324.08	316.634	275.992
699	Kif4	ENSMUSG00000034311.3	0.000374784	8.95136e-06	24	4	33.9698	102.987	108.652	136.168	58.2976	91.1185	87.6583	108.628	89.5716	83.4523	83.8017	69.1248	65.0662	25.7978	35.5432	39.6355	41.3244	41.1903	35.104	24.4188	46.3391	63.1305	51.8176	35.3942	79.2849
700	Cenpi	ENSMUSG00000031262.12	0.000374784	8.95136e-06	24	2	7.54556	32.7687	27.8842	34.042	16.4993	22.2734	22.3808	30.1146	21.4193	19.6358	14.8509	21.2692	15.3628	10.1348	6.4624	12.5165	6.52491	10.0687	20.2114	8.72101	13.2397	16.4312	16.687	17.2188	32.1154
701	mt-Rnr1	ENSMUSG00000064337.1	0.000374784	8.95136e-06	24	18	784.766	2248.17	2672.08	2524.27	3133.77	1964.11	2295.9	2158.57	2304.52	1820.24	2021.85	2399.16	2016.15	3199.84	3336.75	2861.06	3648.51	3406.9	3710.39	3711.66	4845.74	3115.88	2603.18	3821.61	2895.4
702	mt-Rnr2	ENSMUSG00000064339.1	0.000374784	8.95136e-06	24	18	1661.74	4563.05	6068.18	4849.44	6187.25	3486.8	4032.28	3634.19	3957.7	3538.38	3532.4	4552.67	4274.49	6704.66	6683.2	5067.09	7123.02	7669.64	6520.84	6388.14	9425.59	5990.48	5420.65	7961.77	5361.26
703	Gm16118	ENSMUSG00000089797.1	0.000450933	1.07855e-05	24	6	1.37688	1.17031	0.961525	2.06315	1.09996	3.03728	1.86507	4.30209	1.94721	1.96358	4.24312	2.12692	2.71109	0	0	1.04304	1.08749	0.915341	0	0	0	0	0.878265	0	0
704	Mrpl15	ENSMUSG00000033845.13	0.000471301	1.26195e-05	24	18	36.9438	179.058	172.113	142.358	186.992	181.224	152.003	135.516	183.038	159.05	108.2	127.615	188.873	180.584	190.641	212.78	215.322	248.973	221.262	215.409	278.034	210.147	192.34	215.235	205.739
705	Lancl1	ENSMUSG00000026000.16	0.000471301	1.26195e-05	24	6	29.3631	121.712	122.114	119.663	97.896	143.765	120.297	132.289	111.965	116.833	135.78	129.742	121.999	71.8652	79.7029	97.0027	83.7363	65.9045	90.4194	83.7217	56.2689	70.9137	77.2873	93.7467	92.3317
706	Stk11ip	ENSMUSG00000026213.15	0.000471301	1.26195e-05	24	2	29.2712	186.08	149.036	188.779	155.094	121.491	148.273	167.781	110.991	139.414	149.57	136.123	116.577	80.1574	78.6259	76.1419	79.3864	78.7193	87.2282	90.6985	63.992	100.317	151.062	109.052	107.386
707	Dgkd	ENSMUSG00000070738.10	0.000471301	1.26195e-05	24	10	46.4005	667.078	717.298	714.883	735.87	780.581	700.334	736.732	750.649	792.306	873.023	773.135	789.831	813.551	753.947	756.204	743.84	721.288	730.802	697.681	815.347	623.522	704.368	662.923	675.427
708	Mlph	ENSMUSG00000026303.6	0.000471301	1.26195e-05	24	8	48.6075	452.911	411.533	422.947	426.783	521.4	474.661	478.607	482.908	497.769	521.904	464.732	551.255	463.439	451.291	452.679	409.982	433.871	396.782	387.213	364.093	425.482	454.941	356.811	384.381
709	Fmo2	ENSMUSG00000040170.13	0.000471301	1.26195e-05	24	16	138.716	238.744	324.034	341.452	276.089	190.336	231.269	267.805	212.246	431.988	493.263	326.482	374.131	630.203	601.003	518.391	641.616	600.463	463.799	661.925	390.572	272.412	444.402	453.428	279.002
710	Ncstn	ENSMUSG00000003458.12	0.000471301	1.26195e-05	24	8	83.7477	739.637	682.683	723.135	711.671	770.457	823.429	862.568	740.913	762.852	849.685	823.117	779.89	667.057	703.325	800.012	680.765	497.03	655.275	730.821	644.334	621.792	631.472	565.35	600.156
711	A330023F24Rik	ENSMUSG00000096929.7	0.000471301	1.26195e-05	24	18	24.7378	42.1312	32.6918	59.8315	67.0973	24.2983	27.0435	63.4558	42.8386	23.563	27.5803	23.3961	46.0885	64.4944	58.1616	54.2381	66.3366	100.687	92.547	73.2565	102.608	64.8601	64.1133	80.3543	81.2921
712	Lpcat4	ENSMUSG00000027134.4	0.000471301	1.26195e-05	24	16	54.7898	50.3234	61.5376	79.4314	87.9964	108.33	61.5473	61.3047	72.0467	110.942	91.2271	73.3787	103.925	155.708	169.099	108.476	143.548	210.528	146.799	169.188	153.36	150.475	145.792	190.363	146.526
713	Ralgapa2	ENSMUSG00000037110.20	0.000471301	1.26195e-05	24	0	131.208	1031.04	1050.95	1085.22	807.367	751.221	760.016	752.865	842.168	667.619	751.033	663.598	630.78	744.45	637.624	596.619	523.08	843.944	740.376	561.633	728.185	688.382	914.274	908.769	878.155
714	Top1	ENSMUSG00000070544.6	0.000471301	1.26195e-05	24	14	84.3588	324.176	305.765	280.589	381.685	386.747	365.554	336.638	374.838	317.119	399.914	356.259	435.582	541.753	611.774	471.454	595.942	590.395	418.057	520.644	535.106	385.701	401.367	457.254	378.359
715	Mgarp	ENSMUSG00000037161.14	0.000471301	1.26195e-05	24	20	2.62439	4.68125	4.80762	3.09473	2.19991	4.04971	2.79761	1.07552	3.89442	0	0	1.06346	1.80739	3.6854	1.07707	3.12912	3.26245	8.23806	3.19127	7.84891	4.41324	9.51281	5.26959	11.4792	8.02885
716	Fmo5	ENSMUSG00000028088.14	0.000471301	1.26195e-05	24	16	209.886	580.475	773.066	527.136	861.265	670.227	771.207	770.073	761.359	794.27	990.769	885.861	666.025	1170.11	1059.83	855.293	1002.66	1322.67	1153.11	1359.61	1765.3	948.687	750.916	959.469	943.389
717	Atp1a1	ENSMUSG00000033161.10	0.000471301	1.26195e-05	24	12	1569.89	5707.61	6168.18	6574.24	6347.84	7284.41	6979.1	6701.57	6458.89	8578.9	8954.05	7838.76	8384.5	11071.9	11219.8	8294.25	10837.9	9585.45	6334.68	10076.3	7470.52	6369.26	7481.94	6834.9	6611.75
718	Snx7	ENSMUSG00000028007.13	0.000471301	1.26195e-05	24	8	35.7117	210.656	234.612	185.684	167.193	235.896	234.999	206.5	263.847	251.339	231.25	252.04	271.109	203.618	210.028	243.028	219.672	160.185	190.413	206.688	189.77	184.203	157.209	167.405	174.627
719	Usp53	ENSMUSG00000039701.11	0.000471301	1.26195e-05	24	2	78.3863	534.833	529.8	504.441	415.783	277.405	250.852	373.206	339.788	281.774	262.013	264.801	214.176	178.742	194.949	192.962	138.111	206.867	251.047	175.292	306.72	217.065	221.323	228.627	346.244
720	Rab2a	ENSMUSG00000047187.9	0.000471301	1.26195e-05	24	4	85.2405	868.372	938.448	951.114	801.867	952.694	887.774	967.969	946.344	897.358	842.26	877.354	818.749	751.821	781.951	777.065	778.639	774.378	793.564	731.693	729.289	756.701	847.525	836.068	712.56
721	Stra6l	ENSMUSG00000028327.14	0.000471301	1.26195e-05	24	4	100.499	437.697	378.841	420.883	384.984	357.387	411.248	414.076	453.7	328.9	397.793	450.907	328.946	261.663	254.188	289.965	205.535	215.105	289.342	220.642	251.555	247.333	294.219	272.631	275.992
722	D630039A03Rik	ENSMUSG00000052117.5	0.000471301	1.26195e-05	24	4	83.6899	324.176	304.803	304.315	291.488	267.281	262.043	319.43	332.973	266.066	241.858	276.499	210.561	149.259	133.556	176.274	121.798	139.132	191.476	187.502	175.427	175.555	195.853	147.316	208.75
723	Alad	ENSMUSG00000028393.10	0.000471301	1.26195e-05	24	14	23.3917	52.664	78.8451	83.5577	86.8965	140.727	119.365	93.5704	85.6772	133.524	108.2	124.425	131.94	152.944	172.331	156.456	167.473	126.317	141.48	150.874	134.604	138.368	133.496	129.141	150.541
724	Megf9	ENSMUSG00000039270.9	0.000471301	1.26195e-05	24	20	29.0931	160.333	128.844	121.726	126.495	82.0066	102.579	123.685	103.202	86.3977	79.5585	76.569	98.503	112.405	103.398	101.175	91.3487	187.645	136.161	111.629	173.22	138.368	127.348	143.49	142.512
725	Scmh1	ENSMUSG00000000085.16	0.000471301	1.26195e-05	24	4	28.9031	197.783	219.228	198.063	181.493	203.498	193.035	209.727	174.275	174.759	177.15	187.169	172.606	145.573	128.171	152.284	147.898	144.624	165.946	148.257	145.637	155.664	157.209	140.62	152.548
726	Tmem54	ENSMUSG00000028786.15	0.000471301	1.26195e-05	24	12	67.8821	264.49	321.149	350.736	362.985	444.456	413.113	329.11	340.762	447.697	483.716	399.861	487.996	449.618	520.223	486.057	489.368	399.089	409.547	471.807	383.952	338.137	379.41	350.115	408.467
727	Mib2	ENSMUSG00000029060.17	0.000471301	1.26195e-05	24	14	34.2913	49.1531	73.0759	66.0209	117.695	104.28	107.242	82.8152	100.281	156.105	107.139	127.615	145.495	181.506	233.724	154.37	166.385	163.846	138.289	156.106	114.744	159.123	117.688	149.23	122.44
728	Abcb8	ENSMUSG00000028973.18	0.000471301	1.26195e-05	24	6	46.5232	180.228	183.651	183.621	128.695	193.374	188.372	203.274	162.592	239.557	188.819	212.692	205.139	118.854	131.402	159.585	128.323	76.8886	124.46	115.117	89.3682	122.802	160.722	111.922	133.48
729	Preb	ENSMUSG00000045302.13	0.000471301	1.26195e-05	24	14	122.288	411.95	408.648	350.736	514.779	516.338	531.545	460.323	487.776	548.822	483.716	483.874	681.388	797.888	863.808	728.042	804.739	808.246	624.426	757.856	759.078	690.111	587.559	691.621	671.412
730	Thap6	ENSMUSG00000102644.5	0.000471301	1.26195e-05	24	2	17.1398	83.0922	94.2294	99.0314	81.3967	84.0315	66.21	74.211	83.73	67.7437	91.2271	73.3787	72.2957	42.3821	51.6992	40.6786	36.9745	54.0051	58.5067	38.3724	40.8225	62.2657	67.6264	73.6581	68.2452
731	Fbxl18	ENSMUSG00000066640.11	0.000471301	1.26195e-05	24	14	22.8608	90.114	92.3064	85.6209	94.5962	98.2054	98.8488	100.023	85.6772	107.997	135.78	94.6478	133.747	140.045	144.327	120.993	129.411	166.592	118.077	141.28	119.158	101.182	123.835	129.141	100.361
732	Aoc1	ENSMUSG00000029811.14	0.000471301	1.26195e-05	24	4	222.791	648.353	877.872	827.325	827.166	798.805	947.456	858.266	680.549	610.675	667.231	590.22	662.41	398.023	417.902	453.722	511.118	314.877	405.292	511.923	429.188	383.107	562.968	364.464	431.55
733	Nat8f4	ENSMUSG00000068299.11	0.000471301	1.26195e-05	24	4	21.5826	81.9218	73.0759	71.1788	83.5966	62.7705	59.6823	95.7214	78.862	49.0896	78.4978	69.1248	68.681	47.9102	35.5432	41.7216	31.5371	31.1216	34.0403	38.3724	55.1656	42.3753	50.0611	42.0904	56.2019
734	Uba3	ENSMUSG00000030061.16	0.000471301	1.26195e-05	24	16	28.2098	225.87	233.651	235.2	227.691	237.92	211.686	215.104	221.008	190.468	263.074	254.167	243.998	247.843	286.5	257.631	267.521	304.808	272.322	260.758	308.927	246.468	271.384	280.284	258.93
735	Thumpd3	ENSMUSG00000030264.14	0.000471301	1.26195e-05	24	0	42.5131	282.045	312.496	291.936	266.189	189.324	190.237	241.992	299.87	206.176	182.454	223.326	194.295	188.877	177.716	158.542	181.61	285.586	241.473	190.118	232.799	243.009	245.036	260.195	283.017
736	Parp11	ENSMUSG00000037997.12	0.000471301	1.26195e-05	24	2	15.1021	119.372	88.4603	91.8103	73.697	70.8699	73.6703	82.8152	98.3341	76.5798	84.8625	72.3152	65.9699	46.0675	40.9285	56.3242	58.7242	59.4971	49.9966	52.3261	51.8556	65.7249	67.6264	63.1355	82.2957
737	Plekha5	ENSMUSG00000030231.11	0.000471301	1.26195e-05	24	2	42.4489	512.597	499.993	511.662	477.381	392.822	443.887	453.87	429.36	389.771	445.528	408.368	380.456	335.371	298.348	358.806	351.258	378.951	439.332	418.608	386.159	372.729	423.324	402.728	424.525
738	Sae1	ENSMUSG00000052833.9	0.000471301	1.26195e-05	24	22	40.3952	298.43	324.034	346.61	305.788	285.505	293.749	287.164	281.372	251.339	227.007	243.532	262.976	230.337	267.113	225.297	254.471	281.925	324.446	300.875	330.993	319.112	296.853	312.808	354.273
739	Calm3	ENSMUSG00000019370.10	0.000471301	1.26195e-05	24	14	104.78	752.511	739.413	778.841	866.765	1005.34	1071.48	902.363	879.165	1116.3	1027.9	953.923	1123.3	1151.69	1192.31	1087.89	1127.72	1058.13	1027.59	1142.45	1065.8	1097.43	1037.23	1017.82	1038.73
740	Fam83e	ENSMUSG00000054161.12	0.000471301	1.26195e-05	24	12	178.232	763.043	791.335	780.904	856.865	1111.64	1049.1	816.321	848.983	1254.73	1079.88	1109.19	1380.85	1295.42	1367.88	1317.36	1195.15	1102.07	1021.21	1064.84	970.914	952.146	1098.71	1058.95	1003.61
741	Arnt2	ENSMUSG00000015709.9	0.000471301	1.26195e-05	24	0	8.70409	42.1312	34.6149	40.2315	46.1981	27.3355	25.1785	26.888	27.2609	23.563	24.398	32.9672	13.5555	15.6629	9.6936	10.4304	15.2248	19.2221	31.9127	30.5235	26.4795	25.944	28.1045	40.1772	36.1298
742	Olfr78	ENSMUSG00000043366.16	0.000471301	1.26195e-05	24	8	12.5141	46.8125	39.4225	39.1999	36.2985	52.6462	55.0196	36.5677	53.5482	52.035	60.4645	51.046	48.7996	45.1461	47.3909	55.2811	50.0243	26.5449	31.9127	36.6282	27.5828	30.268	36.0089	29.6546	24.0865
743	Gm45819	ENSMUSG00000109904.1	0.000471301	1.26195e-05	24	14	10.8161	3.51094	8.65372	4.12631	3.29987	4.04971	5.59521	4.30209	3.89442	15.7087	30.7626	22.3326	9.94067	23.0337	37.6973	23.9899	17.3998	15.5608	22.3389	18.3141	13.2397	5.18881	7.02612	5.73959	2.00721
744	Eps8l2	ENSMUSG00000025504.14	0.000471301	1.26195e-05	24	14	113.817	263.32	278.842	287.81	423.483	504.189	493.311	375.357	418.65	462.424	491.142	551.935	618.129	693.776	701.17	642.513	592.679	528.152	581.876	654.948	445.738	419.428	548.037	500.301	489.76
745	Mcf2l	ENSMUSG00000031442.21	0.000471301	1.26195e-05	24	8	34.6456	196.612	211.536	223.852	173.793	236.908	208.888	216.18	206.404	275.884	298.079	236.088	288.279	235.865	212.182	215.909	206.622	173.915	212.752	187.502	146.74	172.96	178.288	150.186	173.624
746	Tfdp1	ENSMUSG00000038482.11	0.000471301	1.26195e-05	24	18	42.7946	305.451	293.265	287.81	237.59	287.529	213.551	235.539	253.137	248.393	214.278	242.469	281.05	306.809	316.658	268.061	287.096	345.083	309.554	329.654	325.477	320.841	310.027	344.376	372.338
747	Vdac3	ENSMUSG00000008892.12	0.000471301	1.26195e-05	24	4	156.871	1522.58	1469.21	1451.43	1630.13	1385	1513.51	1586.39	1565.56	1436.36	1281.42	1409.08	1308.55	1104.7	1236.47	1337.18	1219.07	983.076	1312.68	1135.47	1276.53	1263.47	1286.66	1303.85	1290.64
748	Hmgxb4	ENSMUSG00000034518.14	0.000471301	1.26195e-05	24	2	29.802	156.822	174.036	182.589	104.496	104.28	117.499	136.591	131.437	99.161	128.355	110.6	81.3327	68.1798	56.0075	61.5393	35.887	68.6505	88.2919	94.1869	71.7152	73.5081	91.3395	66.9619	125.451
749	Lsm6	ENSMUSG00000031683.16	0.000471301	1.26195e-05	24	22	15.2204	127.564	135.575	148.547	96.7961	111.367	108.174	117.232	110.017	89.3431	106.078	75.5056	98.503	104.112	110.938	102.218	100.049	118.994	129.779	113.373	113.641	136.639	115.053	133.924	130.469
750	Hook2	ENSMUSG00000052566.8	0.000471301	1.26195e-05	24	10	35.0134	266.831	270.188	259.957	259.589	284.492	268.57	297.92	286.24	438.861	381.881	376.464	356.057	327.079	311.272	286.836	312.108	259.041	265.94	278.2	270.311	326.895	238.888	252.542	270.974
751	Wwp2	ENSMUSG00000031930.11	0.000471301	1.26195e-05	24	4	83.4908	451.74	449.032	482.778	434.482	426.232	491.446	454.946	418.65	445.734	411.583	427.51	392.204	301.281	278.96	285.793	325.158	291.994	345.721	335.759	252.658	353.704	447.037	325.244	371.334
752	Phlpp2	ENSMUSG00000031732.12	0.000471301	1.26195e-05	24	14	32.7538	114.691	112.498	126.884	139.694	100.23	126.825	137.667	122.674	156.105	159.117	119.107	166.28	200.854	220.799	173.145	168.56	215.105	174.456	177.909	207.423	132.315	158.088	141.577	134.483
753	Rab4a	ENSMUSG00000019478.16	0.000471301	1.26195e-05	24	14	33.3731	104.158	116.344	104.189	141.894	154.901	137.083	120.458	144.094	182.613	137.901	178.661	167.184	202.697	226.184	166.886	233.809	201.375	153.181	174.42	220.662	176.419	172.14	147.316	139.501
754	4931406C07Rik	ENSMUSG00000031938.15	0.000471301	1.26195e-05	24	20	539.053	2664.8	2666.31	2264.31	3067.78	1632.03	1890.25	2284.41	2185.74	1580.68	1857.43	1747.26	1718.83	2227.82	1974.26	2336.41	1911.8	2398.19	2839.17	2724.44	2982.25	2737.96	2463.53	2651.69	2890.38
755	Dnm2	ENSMUSG00000033335.17	0.000471301	1.26195e-05	24	10	154.353	875.393	986.525	1008.88	1000.96	1137.97	1144.22	1145.43	1028.13	1272.4	1336.58	1298.48	1342.89	1216.18	1346.33	1164.03	1216.89	1054.47	906.322	1098.85	1000.7	959.929	1055.67	1003.47	1033.71
756	Hyou1	ENSMUSG00000032115.14	0.000471301	1.26195e-05	24	16	341.408	372.159	359.61	398.189	463.081	355.362	335.713	330.185	337.841	289.629	309.748	271.182	534.085	998.742	897.197	623.738	949.374	1225.64	696.762	968.904	976.43	692.706	618.298	683.012	785.823
757	Cyp1a1	ENSMUSG00000032315.6	0.000471301	1.26195e-05	24	22	3.59987	5.85156	33.6534	24.7579	3.29987	4.04971	3.73014	4.30209	3.89442	2.94538	1.06078	1.06346	0	8.29214	3.2312	3.12912	3.26245	4.5767	3.19128	6.10471	6.61987	9.51281	22.8349	21.0452	9.03245
758	Spg21	ENSMUSG00000032388.7	0.000471301	1.26195e-05	24	4	32.685	160.333	187.497	179.494	133.095	157.939	139.88	163.479	177.196	150.214	168.664	141.44	150.917	93.9776	98.0131	103.261	107.661	94.2801	115.95	107.268	93.7815	123.667	137.888	140.62	134.483
759	Pif1	ENSMUSG00000041064.14	0.000471301	1.26195e-05	24	6	12.9787	19.8953	30.7688	19.6	15.3994	30.3728	35.4363	33.3412	24.3401	38.2899	40.3097	25.523	16.2665	11.0562	8.61654	15.6456	6.52491	5.49204	11.7013	2.6163	9.9298	10.3776	9.66091	5.73959	14.0505
760	Cnksr3	ENSMUSG00000015202.13	0.000471301	1.26195e-05	24	2	62.7925	368.648	295.188	363.115	211.191	188.311	204.225	350.62	218.087	222.867	201.548	160.582	167.184	122.539	103.398	105.347	115.273	118.079	107.44	144.769	86.0583	138.368	159.844	123.401	231.833
761	Aig1	ENSMUSG00000019806.13	0.000471301	1.26195e-05	24	2	28.8338	245.766	265.381	242.421	232.091	217.672	213.551	245.219	274.556	205.195	219.582	203.121	204.236	157.551	146.481	180.446	177.26	229.75	197.859	162.211	194.183	235.226	219.566	186.537	214.772
762	Med23	ENSMUSG00000019984.16	0.000471301	1.26195e-05	24	2	24.5873	201.294	211.536	206.315	178.193	148.827	166.924	186.065	163.565	149.232	170.786	135.059	146.399	126.225	130.325	116.82	113.098	129.978	137.225	162.211	133.501	138.368	156.331	111.922	173.624
763	Lrrc20	ENSMUSG00000037151.8	0.000471301	1.26195e-05	24	18	18.7948	55.0047	63.4607	52.6104	70.3971	49.6089	57.8172	51.625	55.4954	48.1078	41.3704	60.6172	66.8736	84.7641	65.7011	67.7976	79.3864	108.01	75.5268	79.3612	95.9881	89.0745	77.2873	85.1373	88.3173
764	Tysnd1	ENSMUSG00000020087.5	0.000471301	1.26195e-05	24	16	14.6356	42.1312	53.8454	49.5157	41.7983	45.5592	52.222	38.7188	40.8914	57.9257	47.7351	43.6018	64.1625	80.1574	72.1635	70.9267	69.599	66.8199	88.2919	66.2797	69.5086	67.4545	53.5741	52.6129	59.2127
765	Yeats4	ENSMUSG00000020171.8	0.000471301	1.26195e-05	24	4	39.1472	154.481	137.498	153.705	96.7961	109.342	99.7813	124.76	134.357	106.034	105.017	97.8382	79.5253	67.2585	50.6221	78.228	57.6367	33.8676	71.2718	54.0703	47.4424	53.6177	79.0438	56.4393	67.2416
766	Erbb3	ENSMUSG00000018166.8	0.000471301	1.26195e-05	24	4	484.788	1901.76	2081.7	2143.62	2155.91	1639.12	2181.2	2417.77	2015.36	1852.64	1997.45	1696.22	1407.96	1214.34	1056.6	1241.22	965.687	1067.29	1510.54	1311.64	1061.38	1283.37	1876.85	1410.03	1526.48
767	Rpa1	ENSMUSG00000000751.13	0.000471301	1.26195e-05	24	22	30.1354	177.887	205.766	236.231	236.49	178.187	223.809	178.537	182.064	179.668	160.178	154.202	163.569	164	178.793	144.982	170.735	184.899	199.987	208.432	197.493	221.389	243.279	212.365	249.898
768	Rflnb	ENSMUSG00000020846.6	0.000471301	1.26195e-05	24	8	104.469	630.798	549.031	585.936	707.271	769.445	656.505	686.183	703.916	784.452	770.127	642.329	788.927	532.54	621.468	758.29	677.503	490.623	619.107	592.157	527.383	493.801	581.411	527.086	475.709
769	Cd83	ENSMUSG00000015396.4	0.000471301	1.26195e-05	24	2	15.5567	95.9656	74.9989	108.316	65.9973	66.8202	55.9521	92.4949	54.5219	75.598	65.7684	70.1883	51.5107	39.618	29.0808	30.2481	34.7995	36.6136	41.4866	33.1398	35.306	51.0233	52.6959	50.6998	55.1983
770	Dek	ENSMUSG00000021377.15	0.000471301	1.26195e-05	24	0	47.6965	335.88	338.457	394.062	367.385	261.206	255.515	324.808	335.894	248.393	256.709	266.928	240.383	206.382	193.872	246.157	200.097	224.258	293.597	229.363	275.828	262.035	271.384	293.676	290.042
771	Ndufaf2	ENSMUSG00000068184.7	0.000471301	1.26195e-05	24	20	8.32228	46.8125	49.0378	61.8946	37.3985	52.6462	42.8966	39.7943	37.9706	37.3081	32.8842	37.2211	31.6294	47.9102	48.468	44.8507	44.5869	48.513	48.9329	40.1166	52.9589	63.1305	57.0872	70.7883	71.256
772	Itga2	ENSMUSG00000015533.9	0.000471301	1.26195e-05	24	0	105.061	912.843	908.641	898.504	694.072	445.468	499.839	672.201	568.585	377.008	487.959	415.812	447.33	511.349	485.757	432.861	416.507	518.998	546.772	505.818	521.866	519.745	605.124	561.524	644.315
773	Fam107a	ENSMUSG00000021750.16	0.000471301	1.26195e-05	24	14	12.1386	18.725	15.3844	14.4421	12.0995	13.1616	24.2459	10.7552	13.6305	20.6176	28.6411	23.3961	27.1109	54.3596	51.6992	39.6355	60.8991	42.1057	31.9127	40.1166	23.1695	22.4848	14.9305	36.3508	28.101
774	Cdkn3	ENSMUSG00000037628.10	0.000471301	1.26195e-05	24	6	12.3024	15.2141	27.8842	38.1683	16.4993	28.348	25.1785	34.4167	27.2609	35.3445	41.3704	32.9672	18.9776	9.21349	11.8477	17.7317	16.3123	3.66136	11.7013	7.84891	6.61987	11.2424	13.174	15.3056	9.03245
775	Ska3	ENSMUSG00000021965.3	0.000471301	1.26195e-05	24	2	9.72344	39.7906	41.3456	34.042	18.6992	21.261	40.099	35.4922	29.2081	13.7451	25.4587	20.2057	25.3035	7.37079	5.38533	11.4734	8.69988	9.1534	15.9564	7.84891	12.1364	21.62	13.174	12.4358	17.0613
776	Clybl	ENSMUSG00000025545.10	0.000471301	1.26195e-05	24	6	45.6813	238.744	254.804	248.61	193.592	268.293	268.57	273.183	283.319	283.738	250.344	258.421	258.457	164	196.026	264.932	208.797	167.507	163.819	189.246	210.732	191.986	222.201	176.971	206.743
777	Mpst	ENSMUSG00000071711.12	0.000471301	1.26195e-05	24	10	98.835	249.276	214.42	196	258.49	372.573	337.578	318.354	267.741	583.184	332.024	409.432	542.218	387.888	477.141	431.818	427.382	244.396	309.554	337.503	260.381	308.734	266.993	246.803	221.797
778	Tfb1m	ENSMUSG00000036983.7	0.000471301	1.26195e-05	24	2	7.1634	47.9828	37.4995	42.2946	36.2985	32.3977	26.111	31.1901	36.997	27.4902	16.9725	27.6499	26.2072	20.2697	16.156	17.7317	25.0121	24.7142	23.4027	20.9304	19.8596	18.1608	23.7131	31.5678	29.1046
779	Ehd1	ENSMUSG00000024772.9	0.000471301	1.26195e-05	24	16	19.6203	40.9609	33.6534	39.1999	42.8983	50.6214	39.1665	35.4922	30.1817	31.4173	44.5528	46.7922	65.0662	75.5506	87.2424	61.5393	57.6367	90.6187	62.7617	75.0007	72.8185	59.6713	57.0872	68.8751	67.2416
780	Trpm6	ENSMUSG00000024727.9	0.000471301	1.26195e-05	24	0	53.0291	313.644	313.457	393.031	223.291	195.399	154.801	150.573	187.906	94.252	98.6526	116.981	170.799	128.989	70.0093	130.38	88.0863	137.301	153.181	143.024	154.464	132.315	252.94	143.49	182.656
781	1110059E24Rik	ENSMUSG00000035171.9	0.000471301	1.26195e-05	24	0	40.353	305.451	316.342	271.305	303.588	232.858	235.931	290.391	289.161	236.612	185.637	228.644	239.48	217.438	183.101	191.919	201.185	263.618	282.96	213.665	284.654	276.736	295.975	302.285	260.938
782	Kif20b	ENSMUSG00000024795.11	0.000471301	1.26195e-05	24	4	38.2553	117.031	103.845	109.347	51.6979	99.2179	101.646	92.4949	89.5716	72.6526	89.1056	105.282	52.4144	42.3821	28.0037	39.6355	21.7497	35.6983	31.9127	29.6514	44.1324	47.5641	48.3046	50.6998	71.256
783	As3mt	ENSMUSG00000003559.8	0.000471301	1.26195e-05	24	6	17.307	117.031	118.268	129.979	135.294	133.64	155.733	150.573	146.041	140.396	141.084	122.298	120.192	95.8203	113.092	134.552	108.749	85.1267	93.6107	115.117	93.7815	113.289	115.931	115.749	127.458
784	Srpx	ENSMUSG00000090084.7	0.000471301	1.26195e-05	24	4	10.3577	85.4328	66.3452	60.863	62.6975	67.8326	63.4124	60.2292	76.9147	55.9622	59.4037	54.2364	52.4144	41.4607	52.7763	54.2381	54.3742	42.1057	51.0604	41.8608	36.4093	45.8345	61.4785	51.6564	44.1587
785	Hmgb3	ENSMUSG00000015217.11	0.000471301	1.26195e-05	24	4	28.6514	145.119	141.344	168.147	122.095	137.69	117.499	149.498	168.434	107.015	109.26	138.25	119.288	75.5506	71.0864	93.8736	102.224	66.8199	106.376	87.2101	73.9219	107.235	141.401	99.4863	118.425
786	Naa10	ENSMUSG00000031388.14	0.000471301	1.26195e-05	24	14	10.966	53.8344	53.8454	56.7367	49.498	54.6711	55.0196	51.625	58.4163	71.6708	70.0115	60.6172	78.6216	71.8652	82.9342	84.4862	83.7363	71.3966	70.208	69.7681	55.1656	67.4545	55.3307	71.7449	67.2416
787	Tbl1x	ENSMUSG00000025246.13	0.000471301	1.26195e-05	24	0	72.9791	679.951	729.798	660.209	630.274	545.698	521.287	606.594	646.473	468.315	556.91	544.491	473.537	461.596	484.68	433.905	412.157	602.294	543.58	525.005	626.681	569.904	598.976	583.525	592.127
788	H1f4	ENSMUSG00000051627.3	0.000564421	1.51321e-05	24	20	5.52937	8.19218	9.61525	6.18946	2.19991	1.01243	0.932536	1.07552	2.92081	2.94538	2.12156	0	0.903697	7.37079	5.38533	0	1.08749	22.8835	8.51007	6.10471	7.72318	22.4848	10.5392	13.3924	18.0649
789	Slc40a1	ENSMUSG00000025993.10	0.000581405	1.76447e-05	24	6	609.551	1322.45	1392.29	1527.77	1591.64	1414.36	1806.32	1883.24	2142.9	1764.28	1844.7	1695.15	1328.43	648.63	676.398	1165.08	588.329	563.85	998.869	743.03	724.875	641.682	1140.87	659.097	824.964
790	Tmbim1	ENSMUSG00000006301.17	0.000581405	1.76447e-05	24	20	73.3019	619.095	634.606	622.041	698.472	637.829	663.033	613.047	645.5	613.62	589.794	590.22	587.403	686.405	643.009	567.414	604.642	735.934	707.399	729.076	775.628	857.018	759.699	757.626	744.675
791	Ikbke	ENSMUSG00000042349.13	0.000581405	1.76447e-05	24	14	41.4514	212.997	199.036	175.368	247.49	268.293	282.558	206.5	250.216	259.193	258.83	253.103	277.435	352.877	330.66	286.836	303.408	342.337	302.107	281.689	308.927	275.007	209.027	225.757	280.006
792	Ube2t	ENSMUSG00000026429.9	0.000581405	1.76447e-05	24	2	7.88639	21.0656	35.5764	35.0736	31.8987	24.2983	26.111	30.1146	25.3137	20.6176	21.2156	12.7615	17.1702	12.8989	15.0789	11.4734	14.1373	18.3068	17.0201	16.5699	19.8596	29.4032	20.2001	15.3056	35.1262
793	Ier5	ENSMUSG00000056708.5	0.000581405	1.76447e-05	24	20	23.8379	101.817	132.69	126.884	115.495	107.317	92.321	82.8152	94.4396	63.8165	45.6136	66.9979	105.733	111.483	123.863	111.605	104.399	108.01	144.671	103.78	129.087	148.746	155.453	120.531	143.516
794	Gm2061	ENSMUSG00000097615.1	0.000581405	1.76447e-05	24	2	27.6902	117.031	89.4218	84.5893	111.095	80.9942	81.1306	104.326	120.727	78.5434	64.7076	60.6172	50.607	47.9102	30.1579	80.3141	32.6245	80.55	56.3792	39.2445	40.8225	76.9673	100.122	70.7883	92.3317
795	Il15ra	ENSMUSG00000023206.16	0.000581405	1.76447e-05	24	8	9.86532	78.4109	95.191	78.3998	91.2963	92.1309	91.3885	93.5704	82.7564	91.3067	102.896	107.409	102.118	88.4495	92.6278	84.4862	84.8238	83.296	82.9731	83.7217	70.6119	62.2657	72.0177	62.1789	77.2776
796	Slc27a4	ENSMUSG00000059316.2	0.000581405	1.76447e-05	24	16	178.509	438.867	423.071	418.82	592.876	562.91	490.514	470.003	433.254	591.039	454.014	444.526	600.958	824.607	847.652	693.621	772.114	767.055	653.148	914.834	767.905	686.652	681.533	764.323	612.199
797	Lrp4	ENSMUSG00000027253.15	0.000581405	1.76447e-05	24	16	50.2999	163.844	154.806	156.8	219.991	173.125	193.035	171.008	188.879	175.741	230.189	214.819	222.309	281.933	272.498	259.717	252.296	268.195	260.621	293.026	250.452	241.28	231.862	281.24	213.768
798	Nphp1	ENSMUSG00000027378.16	0.000581405	1.76447e-05	24	2	14.444	72.5593	67.3067	51.5788	58.2976	67.8326	56.8847	73.1355	54.5218	59.8893	49.8567	43.6018	36.1479	27.6405	28.0037	36.5064	42.4119	32.0369	44.6778	40.9887	36.4093	51.0233	66.7481	44.0036	52.1875
799	Tpx2	ENSMUSG00000027469.16	0.000581405	1.76447e-05	24	4	50.4176	108.839	157.69	150.61	92.3963	129.591	117.499	148.422	101.255	104.07	111.382	109.536	60.5477	37.7753	30.1579	43.8077	34.7995	32.0369	44.6778	34.884	40.8225	76.9673	58.8437	35.3942	100.361
800	Ect2	ENSMUSG00000027699.19	0.000581405	1.76447e-05	24	4	39.1173	125.223	177.882	167.115	84.6966	74.9196	119.365	140.893	114.885	119.779	124.111	103.156	103.021	71.8652	53.8533	55.2811	59.8117	62.2432	52.1242	47.9655	61.7854	63.9953	71.1394	71.7449	77.2776
801	Trim2	ENSMUSG00000027993.16	0.000581405	1.76447e-05	24	2	151.666	1274.47	1270.17	1324.54	1118.65	1131.89	954.916	1084.13	1309.5	964.12	953.642	1091.11	925.386	804.338	792.721	819.829	699.253	812.822	1016.95	671.518	904.715	835.398	953.795	937.467	906.256
802	Lingo4	ENSMUSG00000044505.5	0.000581405	1.76447e-05	24	16	6.15988	3.51094	0.961525	2.06315	7.69969	2.02485	2.79761	1.07552	0.973604	4.90896	3.18234	5.31729	7.22958	13.8202	9.6936	9.38736	16.3123	10.0687	6.38255	14.8257	18.7563	7.78321	14.0522	21.0452	8.02885
803	Gabpb2	ENSMUSG00000038766.16	0.000581405	1.76447e-05	24	4	125.23	725.593	662.491	731.388	564.277	513.301	528.748	649.615	626.028	451.624	561.153	508.333	452.752	396.18	383.436	456.851	387.145	360.644	439.332	325.294	385.056	364.081	447.037	390.292	466.677
804	Slc22a15	ENSMUSG00000033147.16	0.000581405	1.76447e-05	24	2	26.7563	117.031	121.152	105.221	109.996	102.255	73.6703	124.761	117.806	76.5798	85.9232	75.5056	65.9699	59.8877	31.2349	66.7545	48.9368	75.9733	58.5067	65.4076	67.302	88.2097	106.27	58.3525	79.2848
805	Clca3b	ENSMUSG00000037033.9	0.000581405	1.76447e-05	24	4	222.681	794.642	830.758	736.546	393.784	723.886	632.259	706.618	630.896	440.825	631.165	578.522	702.173	330.764	357.586	366.107	271.871	252.634	395.718	284.305	290.171	460.074	372.384	352.985	515.853
806	Ndufaf4	ENSMUSG00000028261.13	0.000581405	1.76447e-05	24	14	31.0578	77.2406	108.652	91.8103	97.896	150.852	100.714	91.4193	117.806	112.906	117.747	105.282	154.532	174.135	190.641	175.231	176.173	203.206	118.077	136.048	156.67	112.424	101	151.143	115.415
807	Hsdl2	ENSMUSG00000028383.17	0.000581405	1.76447e-05	24	18	49.0402	175.547	238.458	182.589	237.59	181.225	187.44	188.216	228.797	201.267	148.509	192.486	197.006	269.955	247.725	220.081	234.897	283.756	275.513	277.328	306.721	247.333	238.01	287.936	275.992
808	Wdr31	ENSMUSG00000028391.16	0.000581405	1.76447e-05	24	0	8.96011	35.1094	32.6919	37.1368	18.6992	17.2113	18.6507	22.586	22.3929	9.81792	13.7902	17.0153	10.8444	12.8989	6.4624	9.38736	3.26245	20.1375	19.1476	7.84891	11.0331	27.6736	20.2001	11.4792	34.1226
809	Czib	ENSMUSG00000028608.15	0.000581405	1.76447e-05	24	4	24.1025	180.228	171.151	194.968	163.893	158.951	175.317	189.292	175.249	155.123	163.36	173.344	178.932	114.247	130.325	150.198	146.81	117.164	131.906	133.431	144.534	146.151	139.644	149.23	139.501
810	Prdx1	ENSMUSG00000028691.12	0.000581405	1.76447e-05	24	22	454.108	2895.35	3493.22	3673.45	2590.39	2727.48	2505.72	2615.67	2911.08	2543.82	2042	2455.53	2407.45	2253.62	2318.93	2272.78	2289.16	2931.84	2939.16	2493.34	3006.52	3098.58	3116.96	3732.65	3200.5
811	Ybx1	ENSMUSG00000028639.14	0.000581405	1.76447e-05	24	20	121.162	1733.23	1829.78	1803.2	1751.13	1633.05	1642.19	1625.11	1704.78	1708.32	1571.02	1629.22	1560.68	1638.16	1782.55	1596.89	1780.21	1740.98	1762.65	1762.52	1946.24	1916.4	1861.92	1850.06	2005.2
812	Gm12940	ENSMUSG00000085334.7	0.000581405	1.76447e-05	24	4	18.0648	122.883	113.46	150.61	130.895	125.541	126.825	135.516	139.225	116.833	110.321	119.107	103.925	111.483	73.2405	104.304	94.6112	86.042	101.057	109.885	90.4715	104.641	100.122	95.6599	100.361
813	Slc25a33	ENSMUSG00000028982.9	0.000581405	1.76447e-05	24	14	13.6346	18.725	21.1535	23.7263	25.299	39.4847	30.7737	19.3594	28.2345	34.3627	35.0058	45.7287	40.6664	52.5169	64.624	50.0659	73.949	60.4125	63.8255	53.1981	49.649	57.0769	54.4524	51.6564	34.1226
814	Agap3	ENSMUSG00000023353.14	0.000581405	1.76447e-05	24	14	36.0175	98.3062	73.0759	90.7788	101.196	143.765	123.095	92.4949	91.5188	153.16	127.294	166.963	162.665	184.27	196.026	146.026	208.797	190.391	164.882	170.932	130.191	142.692	137.009	176.014	133.48
815	Slc5a1	ENSMUSG00000011034.6	0.000581405	1.76447e-05	24	12	152.236	616.755	667.298	661.241	864.565	750.209	825.294	826.001	830.485	911.103	1007.74	825.244	902.793	1126.81	1049.06	1009.66	1015.71	800.923	763.778	1047.39	802.107	667.626	662.212	557.697	718.582
816	Septin11	ENSMUSG00000058013.11	0.000581405	1.76447e-05	24	20	42.9976	162.673	188.459	161.958	193.592	160.976	185.575	148.422	169.407	128.615	160.178	128.679	136.458	190.719	188.487	127.251	176.173	252.634	202.114	257.27	269.208	242.144	211.662	225.757	248.894
817	Plac8	ENSMUSG00000029322.12	0.000581405	1.76447e-05	24	14	336.794	1418.42	1539.4	1455.56	1294.65	1533.83	1467.81	1279.87	1532.45	2103.98	1853.18	1773.85	2086.64	1975.37	2402.94	2026.63	2321.78	1950.59	2009.44	1658.74	2148.15	1779.76	1818.01	2019.38	1841.62
818	Cit	ENSMUSG00000029516.19	0.000581405	1.76447e-05	24	4	15.5269	57.3453	69.2298	67.0525	51.6979	55.6835	59.6823	51.625	43.8122	44.1806	47.7351	52.1095	54.2218	37.7753	17.2331	33.3773	23.9247	29.2909	28.7215	21.8025	27.5828	38.916	39.5219	40.1772	53.1911
819	Por	ENSMUSG00000005514.14	0.000581405	1.76447e-05	24	16	213.902	440.037	462.493	451.831	502.68	573.034	516.625	452.795	389.442	700.018	584.49	644.456	690.424	963.731	993.056	841.733	878.688	875.981	754.205	921.811	612.338	860.477	723.69	782.498	763.744
820	Fis1	ENSMUSG00000019054.13	0.000581405	1.76447e-05	24	10	42.2697	190.761	174.036	230.042	208.992	266.268	250.852	209.727	221.008	343.627	249.284	299.895	311.775	247.843	305.887	252.416	290.358	201.375	231.899	238.083	229.489	234.361	181.801	198.016	194.7
821	Ttyh3	ENSMUSG00000036565.7	0.000581405	1.76447e-05	24	14	53.7034	142.778	162.498	181.558	170.493	212.61	193.035	204.349	147.988	258.211	227.007	211.628	310.872	348.27	336.045	251.373	343.645	282.84	274.45	320.061	238.315	278.466	259.966	271.674	265.955
822	Cav1	ENSMUSG00000007655.16	0.000581405	1.76447e-05	24	0	58.4789	622.606	573.069	592.125	600.576	521.4	543.668	501.193	507.248	419.225	504.932	430.701	462.693	382.36	395.284	492.315	551.355	478.723	511.668	509.307	521.866	556.067	604.246	532.826	520.871
823	Mkrn1	ENSMUSG00000029922.15	0.000581405	1.76447e-05	24	2	126.228	1208.93	1196.14	1168.78	1414.54	1187.58	1319.54	1457.33	1342.6	1209.57	1101.09	1060.27	1152.21	1015.33	967.206	1082.67	990.699	1041.66	1125.46	1014.25	1066.9	1169.21	1261.19	1199.58	1160.17
824	Thnsl2	ENSMUSG00000054474.15	0.000581405	1.76447e-05	24	6	15.3744	47.9828	53.8454	55.7052	41.7983	50.6214	59.6823	49.474	54.5219	78.5434	51.9783	52.1095	59.644	31.3259	30.1579	45.8937	38.062	21.9682	34.0403	28.7793	19.8596	43.2401	28.1045	22.0018	41.1478
825	Tex261	ENSMUSG00000014748.13	0.000581405	1.76447e-05	24	16	89.6751	423.653	462.493	416.757	509.279	458.63	487.716	426.982	407.94	480.096	389.307	462.605	464.5	576.764	633.315	498.573	575.279	589.479	587.194	648.843	584.755	601.902	548.915	565.35	512.842
826	Abtb1	ENSMUSG00000030083.11	0.000581405	1.76447e-05	24	6	36.9751	110.009	129.806	119.663	113.295	98.2054	130.555	145.195	128.516	153.16	131.537	127.615	126.518	75.5506	76.4718	82.4001	61.9866	60.4125	75.5268	76.7449	55.1656	85.6153	79.0438	63.1355	88.3173
827	Rad18	ENSMUSG00000030254.16	0.000581405	1.76447e-05	24	2	11.3969	32.7687	53.8454	43.3262	31.8987	19.2361	26.111	40.8698	37.9706	22.5812	23.3372	26.5865	16.2665	12.8989	11.8477	10.4304	6.52491	6.40738	31.9127	21.8025	15.4464	31.1328	31.6175	22.9584	32.1154
828	Fut2	ENSMUSG00000055978.5	0.000581405	1.76447e-05	24	8	232.238	903.481	932.679	906.756	933.862	1312.11	1122.77	1112.09	1467.22	1294.98	1888.19	1649.42	1744.13	1122.2	1213.85	1067.03	959.162	1145.09	888.238	956.695	856.169	1017.01	895.83	815.022	955.433
829	Pex11a	ENSMUSG00000030545.9	0.000581405	1.76447e-05	24	14	48.4907	112.35	106.729	79.4314	174.893	150.852	146.408	153.8	158.697	159.05	140.023	169.09	194.295	234.023	320.966	265.975	283.834	210.528	179.775	257.27	300.101	196.31	177.41	224.801	188.678
830	Trim6	ENSMUSG00000072244.11	0.000581405	1.76447e-05	24	18	18.7362	23.4062	37.4995	36.1052	41.7983	24.2983	41.9641	23.6615	30.1817	36.3263	26.5195	25.523	40.6664	52.5169	56.0075	75.0989	38.062	74.1426	58.5067	75.8728	59.5788	53.6177	50.0611	58.3526	59.2127
831	Gvin-ps1	ENSMUSG00000109685.1	0.000581405	1.76447e-05	24	4	75.0722	293.748	405.764	358.989	306.887	238.933	247.122	385.037	280.398	265.084	212.156	259.484	266.591	191.641	163.714	150.198	155.51	139.132	218.07	137.792	182.046	186.797	188.827	185.58	231.833
832	Ano9	ENSMUSG00000054662.8	0.000581405	1.76447e-05	24	16	187.87	527.811	496.147	510.631	718.271	609.481	678.886	599.066	646.473	655.837	641.772	633.822	778.083	943.462	1063.07	826.087	936.324	929.071	851.007	935.764	1020.56	766.214	809.76	883.898	741.665
833	Ap2a2	ENSMUSG00000002957.11	0.000581405	1.76447e-05	24	18	58.5539	299.6	367.303	365.178	392.684	375.611	348.768	377.508	340.762	323.991	353.24	321.165	365.997	433.034	412.517	420.345	383.882	456.755	431.886	483.144	498.697	409.051	441.767	424.73	461.659
834	Ubxn8	ENSMUSG00000052906.7	0.000581405	1.76447e-05	24	4	33.2841	132.245	164.421	139.263	89.0964	127.566	113.769	122.609	139.225	107.015	114.564	108.473	99.4067	75.5506	74.3176	66.7545	75.0365	63.1585	75.5268	54.0703	71.7152	56.2121	101.879	72.7015	94.3389
835	Mtmr7	ENSMUSG00000039431.16	0.000581405	1.76447e-05	24	16	30.9545	60.8562	81.7296	66.0209	116.595	91.1185	97.9162	93.5704	82.7564	83.4523	99.7134	99.9651	103.925	147.416	173.408	112.648	125.061	136.386	131.906	146.513	161.083	127.991	106.27	127.228	128.462
836	Smim7	ENSMUSG00000044600.14	0.000581405	1.76447e-05	24	4	65.6941	496.212	522.108	486.904	527.979	544.686	502.637	543.138	518.931	506.605	451.893	543.428	487.093	374.068	404.977	478.755	423.032	378.036	444.651	388.085	412.638	442.778	442.645	458.211	404.453
837	Adamts18	ENSMUSG00000053399.9	0.000581405	1.76447e-05	24	4	6.94803	19.8953	12.4998	13.4105	13.1995	14.174	11.1904	39.7943	15.5777	7.85434	22.2764	10.6346	4.51849	1.8427	1.07707	10.4304	2.17497	1.83068	3.19128	5.23261	1.10331	7.78321	6.14785	4.783	3.01082
838	Abcb10	ENSMUSG00000031974.8	0.000581405	1.76447e-05	24	18	32.0043	129.905	131.729	133.073	148.494	138.702	125.892	121.534	96.3868	112.906	143.205	133.996	125.614	159.393	206.797	156.456	147.898	208.698	193.604	198.839	179.84	223.983	140.522	156.882	154.555
839	Mre11a	ENSMUSG00000031928.15	0.000581405	1.76447e-05	24	4	20.1977	138.097	132.69	112.442	107.796	92.1309	96.0512	109.703	110.991	105.052	80.6193	101.029	95.7919	70.9439	72.1635	83.4432	66.3366	69.5659	75.5268	68.0239	63.992	90.8041	83.4351	98.5297	83.2993
840	Hspa8	ENSMUSG00000015656.17	0.000581405	1.76447e-05	24	14	2321.35	3826.92	3432.64	3424.84	3539.66	4240.05	4221.59	3652.47	3843.79	3724.92	4128.56	3662.55	5690.58	12390.3	11640.9	8411.07	17197.5	8378.11	5191.14	9389.04	10638.1	4254.82	2811.32	3526.98	4373.71
841	Tln2	ENSMUSG00000052698.15	0.000581405	1.76447e-05	24	6	25.044	115.861	97.114	116.568	79.1968	113.392	116.567	136.591	112.938	127.633	159.117	106.346	102.118	73.7079	92.6278	80.3141	90.2612	72.3119	69.1443	79.3612	61.7854	72.6433	100.122	80.3543	81.2921
842	Manf	ENSMUSG00000032575.16	0.000581405	1.76447e-05	24	18	127.932	268.002	252.881	240.357	252.99	204.51	193.967	230.162	255.084	190.468	175.029	206.311	253.035	395.259	395.284	281.621	417.594	520.829	373.379	393.317	592.478	441.913	318.81	376.9	446.604
843	Uba7	ENSMUSG00000032596.14	0.000581405	1.76447e-05	24	8	41.2085	214.167	236.535	222.821	251.89	252.094	240.594	280.711	274.556	360.318	384.003	302.022	326.235	234.944	216.49	267.018	191.397	191.306	238.282	247.677	189.769	198.04	195.853	154.969	203.732
844	Slc18b1	ENSMUSG00000037455.16	0.000581405	1.76447e-05	24	16	35.8396	134.586	138.46	110.379	159.494	101.243	133.353	122.609	134.357	137.451	151.692	106.346	161.762	215.596	205.72	146.026	162.035	178.491	202.114	177.036	218.456	193.715	159.844	189.407	159.573
845	Ptprk	ENSMUSG00000019889.10	0.000581405	1.76447e-05	24	2	79.4011	732.615	675.952	632.357	641.274	522.413	584.7	700.164	636.737	506.605	592.976	475.366	501.552	449.618	455.599	378.623	469.793	472.316	466.99	545.935	538.416	545.689	561.211	449.602	539.94
846	Reep3	ENSMUSG00000019873.8	0.000581405	1.76447e-05	24	22	56.4158	545.365	700.952	595.22	570.877	494.065	478.391	522.703	533.535	428.061	513.418	503.016	472.634	529.776	520.223	461.024	477.406	567.511	585.067	514.539	569.308	545.689	580.533	634.225	590.12
847	Cactin	ENSMUSG00000034889.8	0.000581405	1.76447e-05	24	14	17.4473	29.2578	39.4225	39.1999	39.5984	66.8202	50.3569	34.4167	32.129	63.8165	62.5861	64.871	65.0662	86.6068	98.0131	77.185	89.1737	73.2272	69.1443	75.8728	48.5457	58.8065	66.7481	56.4393	76.274
848	Timp3	ENSMUSG00000020044.13	0.000581405	1.76447e-05	24	16	64.2023	280.875	277.881	244.484	266.189	230.833	261.11	247.37	261.9	245.448	353.24	299.895	281.953	352.877	346.815	364.021	452.394	389.935	360.614	492.737	316.65	269.818	370.628	294.632	348.251
849	Slc25a3	ENSMUSG00000061904.12	0.000581405	1.76447e-05	24	6	234.758	2833.32	2959.57	2873.97	2809.29	2841.88	2935.62	3096.43	3122.35	2989.56	2752.73	2968.11	2872.85	2517.13	2735.75	2933.03	2675.21	2412.84	2590.25	2569.21	2590.57	2513.98	2600.54	2567.51	2506
850	Ewsr1	ENSMUSG00000009079.16	0.000581405	1.76447e-05	24	2	102.141	1057.96	1002.87	1053.24	864.565	937.508	965.174	1055.09	946.343	908.158	905.907	984.763	925.386	690.091	756.101	793.753	724.265	770.717	802.074	818.031	751.355	908.041	952.039	879.115	893.209
851	Upp1	ENSMUSG00000020407.13	0.000581405	1.76447e-05	24	12	11.9642	33.9391	33.6534	39.1999	43.9982	46.5717	49.4244	41.9453	52.5746	57.9257	57.2822	42.5384	76.8142	73.7079	72.1635	57.3672	66.3366	54.9204	52.1242	59.3029	43.0291	42.3753	34.2523	31.5678	49.1767
852	Rhbdf1	ENSMUSG00000020282.18	0.000581405	1.76447e-05	24	14	52.0957	74.9	80.7681	86.6525	106.696	177.175	172.519	116.156	147.014	239.557	197.305	210.565	234.058	218.36	273.575	236.77	232.722	167.507	207.433	220.642	139.017	204.958	195.853	190.363	152.548
853	Fam114a2	ENSMUSG00000020523.14	0.000581405	1.76447e-05	24	4	32.4357	449.4	428.84	382.715	387.184	405.983	419.641	418.378	421.571	393.699	378.699	360.513	383.168	355.641	329.582	372.365	311.021	352.406	376.57	305.235	350.853	370.135	371.506	381.683	387.392
854	Tmem102	ENSMUSG00000089876.3	0.000581405	1.76447e-05	24	14	20.9759	42.1312	46.1532	44.3578	70.3971	90.106	62.4799	43.0209	60.3635	94.252	76.3762	75.5056	104.829	104.112	109.861	122.036	121.798	86.042	98.9295	89.8264	107.021	91.6689	85.1917	99.4863	98.3534
855	Rph3al	ENSMUSG00000020847.15	0.000581405	1.76447e-05	24	12	16.544	165.014	155.767	161.958	149.594	182.237	173.452	138.742	165.513	186.541	182.454	177.598	179.836	206.382	204.643	198.178	208.797	168.423	161.691	177.036	175.427	149.611	161.601	154.969	177.638
856	Tmem106a	ENSMUSG00000034947.13	0.000581405	1.76447e-05	24	6	38.2051	118.201	128.844	137.2	129.795	160.976	150.138	136.591	143.12	169.85	160.178	165.9	148.206	82.0001	89.3966	146.026	113.098	59.4971	103.184	88.0822	80.5417	69.1841	109.783	83.2241	102.368
857	Tepsin	ENSMUSG00000025377.14	0.000581405	1.76447e-05	24	14	22.9337	62.0265	64.4222	85.6209	82.4967	115.417	99.7813	92.4949	82.7564	116.833	100.774	114.854	148.206	128.067	177.716	127.251	176.173	135.47	82.9731	104.652	116.951	111.559	102.757	98.5297	95.3425
858	Taf1b	ENSMUSG00000059669.8	0.000581405	1.76447e-05	24	2	11.1167	46.8125	61.5376	60.863	53.8978	37.4598	48.4918	53.7761	38.9442	43.1989	25.4587	45.7287	42.4738	29.4832	19.3872	27.119	20.6622	24.7142	31.9127	40.1166	36.4093	49.2937	40.4002	45.9168	39.1406
859	Hbp1	ENSMUSG00000002996.17	0.000581405	1.76447e-05	24	2	46.3456	283.216	261.535	273.368	271.689	183.249	245.257	328.034	261.9	242.503	255.648	240.342	175.317	163.079	138.942	156.456	128.323	159.269	202.114	139.536	177.633	162.583	223.958	208.539	211.761
860	H1f3	ENSMUSG00000052565.7	0.000581405	1.76447e-05	24	20	7.86804	4.68125	16.3459	11.3474	12.0995	2.02486	4.66268	1.07552	5.84163	2.94538	1.06078	3.19038	6.32588	19.3483	2.15413	9.38736	9.78736	39.3596	13.8289	13.0815	17.653	22.4848	14.9305	21.0452	18.0649
861	H2bc4	ENSMUSG00000018102.5	0.000581405	1.76447e-05	24	4	37.2321	287.897	347.111	298.126	273.889	311.828	263.908	322.656	311.553	272.938	242.919	244.595	243.095	239.551	230.492	225.297	220.759	248.973	194.668	204.072	232.799	236.956	276.653	242.976	210.757
862	Mtx3	ENSMUSG00000021704.8	0.000581405	1.76447e-05	24	2	32.2769	236.403	213.458	252.736	207.892	178.187	138.015	224.784	205.43	160.032	153.813	189.296	168.991	113.326	124.94	117.864	118.536	125.402	140.416	100.292	137.914	133.179	150.183	129.141	148.534
863	Sv2c	ENSMUSG00000051111.16	0.000581405	1.76447e-05	24	6	19.9771	46.8125	42.3071	68.0841	63.7974	71.8823	72.7378	74.211	72.0467	80.507	79.5585	66.9979	46.9922	36.854	60.3157	56.3242	52.1993	26.5449	39.3591	35.7561	38.6159	30.268	45.6698	25.8282	30.1082
864	Micu2	ENSMUSG00000021973.9	0.000581405	1.76447e-05	24	4	61.9062	410.779	418.263	394.062	334.386	422.182	356.229	438.813	426.439	395.662	358.544	352.005	345.212	266.27	249.88	285.793	316.458	290.163	338.275	302.619	308.927	331.219	298.61	290.806	329.183
865	Atp8a2	ENSMUSG00000021983.16	0.000581405	1.76447e-05	24	8	47.9874	147.459	151.921	166.084	191.392	213.622	264.84	191.443	245.348	182.613	208.974	188.232	201.524	151.101	199.257	210.694	201.185	127.232	121.268	134.304	133.501	128.855	93.9743	110.966	133.48
866	Cdca2	ENSMUSG00000048922.18	0.000581405	1.76447e-05	24	2	17.0503	71.389	70.1913	84.5893	42.8983	51.6338	44.7617	63.4558	51.601	37.3081	36.0665	46.7922	30.7257	22.1124	22.6184	14.6026	19.5747	11.8994	25.5302	22.6746	16.5497	32.8624	21.0784	22.0018	44.1587
867	Pabpc1	ENSMUSG00000022283.15	0.000581405	1.76447e-05	24	6	298.604	2711.61	2630.73	2454.12	2558.5	2675.84	2709.02	2812.49	2671.57	2497.68	2753.79	2631	2484.26	2224.14	2232.76	2197.68	2371.8	2107.11	2207.3	2326.76	2243.03	2152.49	2303.69	2081.56	2170.8
868	G930009F23Rik	ENSMUSG00000115009.1	0.000581405	1.76447e-05	24	22	3.17873	8.19218	16.3459	6.18946	6.59973	3.03728	1.86507	4.30209	4.86802	0.981792	2.12156	7.44421	1.80739	1.8427	1.07707	2.08608	1.08749	5.49204	5.31879	3.4884	3.30993	9.51281	8.78265	5.73959	12.0433
869	Cyp2d37-ps	ENSMUSG00000075517.5	0.000581405	1.76447e-05	24	2	14.7278	70.2187	55.7685	57.7683	40.6983	47.5841	43.8292	54.8516	55.4954	53.0168	39.2489	46.7922	26.2072	8.29214	7.53947	14.6026	4.34994	8.23807	37.2315	10.4652	16.5497	20.7552	25.4697	13.3924	36.1298
870	Adcy6	ENSMUSG00000022994.9	0.000581405	1.76447e-05	24	10	239.404	1231.17	1199.98	1290.5	1247.35	1572.3	1617.02	1351.93	1326.05	1605.23	1740.74	1589.87	1685.39	1658.43	1659.76	1633.4	1620.35	1315.34	1396.71	1403.21	1208.13	1183.91	1435.96	1329.67	1140.1
871	Troap	ENSMUSG00000032783.9	0.000581405	1.76447e-05	24	6	8.40604	15.2141	15.3844	22.6947	10.9995	21.261	39.1665	26.888	16.5513	34.3627	28.6411	37.2211	18.0739	12.8989	9.6936	15.6456	9.78736	7.32272	12.7651	8.72101	4.41324	13.8368	5.26959	10.5226	14.0505
872	Smagp	ENSMUSG00000053559.13	0.000581405	1.76447e-05	24	12	57.2409	320.666	306.726	308.442	389.384	504.189	467.2	380.735	400.151	505.623	435.981	475.366	490.707	450.54	548.227	539.252	560.055	417.395	454.225	398.55	420.361	443.643	394.341	434.296	389.399
873	Copz1	ENSMUSG00000060992.9	0.000581405	1.76447e-05	24	20	73.5559	689.314	754.797	710.756	705.071	677.314	697.537	748.563	721.441	687.254	635.408	677.423	666.025	745.371	764.717	698.837	793.864	939.139	788.245	848.554	881.546	909.771	839.621	818.849	853.065
874	Carhsp1	ENSMUSG00000008393.9	0.000581405	1.76447e-05	24	20	71.7049	495.042	497.108	515.788	499.38	482.928	499.839	483.985	441.043	453.588	425.373	409.432	459.078	562.023	552.535	406.786	560.055	706.643	556.346	556.4	586.962	686.652	578.776	648.574	688.473
875	Ntan1	ENSMUSG00000022681.15	0.000581405	1.76447e-05	24	2	25.5791	258.639	233.651	241.389	226.591	247.032	219.146	236.615	209.325	224.83	220.642	212.692	234.961	165.843	171.254	158.542	141.373	201.375	181.903	173.548	173.22	219.66	210.784	190.363	189.681
876	Klhl24	ENSMUSG00000062901.3	0.000581405	1.76447e-05	24	4	143.626	617.925	489.416	558.083	445.482	294.616	476.526	514.099	457.594	432.97	413.704	414.749	244.902	230.337	215.413	248.244	214.234	210.528	414.866	205.816	179.84	287.114	310.027	307.068	262.945
877	Pdia5	ENSMUSG00000022844.8	0.000581405	1.76447e-05	24	6	43.5384	306.622	306.726	296.063	314.587	387.76	403.788	390.414	335.894	334.791	384.003	364.766	429.256	306.809	380.205	285.793	356.695	274.602	265.94	292.154	222.869	277.601	312.662	262.108	298.071
878	Pcnp	ENSMUSG00000071533.11	0.000581405	1.76447e-05	24	20	33.5045	312.473	348.072	285.747	326.687	290.567	290.019	286.089	296.949	263.12	275.803	273.309	290.087	304.045	336.045	328.558	325.158	363.39	347.849	333.142	411.535	356.298	351.306	375.943	305.096
879	Arl6	ENSMUSG00000022722.18	0.000581405	1.76447e-05	24	2	7.95014	31.5984	35.5764	36.1052	30.7987	25.3107	16.7856	17.2083	22.3929	19.6358	15.9117	18.0788	19.8813	13.8202	10.7707	12.5165	14.1373	15.5608	18.0839	17.442	15.4464	14.7016	30.7393	28.698	31.1118
880	N6amt1	ENSMUSG00000044442.11	0.000581405	1.76447e-05	24	2	21.4064	135.756	116.344	144.421	86.8965	80.9942	57.8172	96.7969	79.8356	71.6708	62.5861	79.7594	59.644	39.618	37.6973	45.8937	34.7995	47.5977	63.8255	53.1981	38.6159	40.6457	86.9482	48.7865	58.2091
881	Scaf4	ENSMUSG00000022983.16	0.000581405	1.76447e-05	24	16	29.7589	141.608	151.921	175.368	161.693	158.951	138.948	141.969	146.041	122.724	176.09	165.9	157.243	197.169	208.951	186.704	195.747	222.428	198.923	200.583	180.943	176.419	194.096	215.235	165.595
882	Chaf1b	ENSMUSG00000022945.12	0.000581405	1.76447e-05	24	22	18.814	43.3015	49.9993	61.8946	38.4984	30.3728	22.3808	27.9636	34.0762	24.5448	27.5803	25.523	28.9183	21.191	21.5413	20.8608	20.6622	45.767	64.8893	32.2677	47.4424	75.2377	50.9393	59.3091	90.3245
883	Bicdl2	ENSMUSG00000043782.9	0.000581405	1.76447e-05	24	14	12.5948	28.0875	22.1151	14.4421	23.0991	40.4971	52.222	36.5677	32.129	37.3081	49.8567	46.7922	48.7996	65.4158	66.7781	56.3242	70.6865	56.7511	42.5503	62.7913	57.3722	63.9953	39.5219	51.6564	48.1731
884	Itpr3	ENSMUSG00000042644.9	0.000581405	1.76447e-05	24	14	95.506	409.609	435.571	479.683	501.58	589.233	543.668	487.211	492.644	658.782	655.562	587.029	629.877	815.394	921.969	596.619	700.34	721.288	544.644	745.646	545.036	610.55	592.829	601.701	584.098
885	Mettl4	ENSMUSG00000055660.9	0.000581405	1.76447e-05	24	4	30.5976	141.608	119.229	142.358	125.395	107.317	119.365	118.307	121.701	85.4159	117.747	99.9651	112.962	74.6293	71.0864	88.6584	64.1616	71.3966	74.4631	71.5123	77.2318	76.9673	73.7742	78.4411	93.3353
886	Kif20a	ENSMUSG00000003779.16	0.000581405	1.76447e-05	24	4	36.093	94.7953	122.114	105.221	57.1977	61.7581	81.1306	126.912	79.8356	87.3795	64.7076	68.0614	63.2588	25.7978	28.0037	21.9038	26.0996	28.3756	39.3591	27.0351	23.1695	34.592	43.9132	28.698	58.2091
887	4930511M06Rik	ENSMUSG00000086607.7	0.000581405	1.76447e-05	24	20	8.89968	24.5766	18.269	27.8526	19.7992	6.07456	12.123	9.67969	15.5777	8.83613	14.8509	10.6346	4.51849	14.7416	14.0019	12.5165	6.52491	29.2909	22.3389	19.1862	19.8596	22.4848	33.3741	25.8282	20.0721
888	Fads1	ENSMUSG00000010663.5	0.000581405	1.76447e-05	24	22	30.3566	179.058	195.19	174.337	193.592	135.665	181.844	152.724	140.199	152.178	144.266	140.377	108.444	153.865	154.021	135.595	158.773	137.301	193.604	168.315	169.91	239.55	213.418	226.714	218.786
889	Sema4g	ENSMUSG00000025207.16	0.000581405	1.76447e-05	24	6	294.263	1735.57	1665.36	1797.01	1887.52	2012.7	2142.03	1939.16	1824.54	2087.29	1908.34	2060.98	1877.88	1489.82	1489.58	1718.93	1366.97	1150.58	1539.26	1594.2	1216.95	1500.43	1718.76	1504.73	1479.32
890	Otud5	ENSMUSG00000031154.15	0.000581405	1.76447e-05	24	6	32.5624	417.801	381.725	403.347	390.484	420.157	429.899	435.586	401.125	439.843	392.489	381.782	397.627	376.832	342.507	380.709	381.707	335.93	377.634	374.131	330.993	371.865	395.219	324.287	351.262
891	Glod5	ENSMUSG00000031163.2	0.000581405	1.76447e-05	24	12	19.0369	66.7078	72.1144	55.7052	65.9973	66.8202	90.456	89.2683	80.8092	92.2884	80.6193	103.156	96.6956	82.0001	112.015	114.734	129.411	87.8727	93.6107	102.036	114.744	78.6969	57.0872	72.7015	69.2488
892	Smc1a	ENSMUSG00000041133.11	0.000581405	1.76447e-05	24	2	69.0809	502.064	496.147	521.978	459.781	439.394	466.268	492.589	567.611	417.262	411.583	349.878	403.952	331.686	344.661	355.677	389.32	345.083	313.809	384.596	377.332	353.704	448.793	352.985	449.615
893	Dsg3	ENSMUSG00000056632.8	0.000693173	2.10603e-05	24	2	3.379	11.7031	17.3074	14.4421	12.0995	7.08699	5.59521	7.52865	3.89442	2.94538	6.36468	5.31729	1.80739	0.921349	0	3.12912	3.26245	2.74602	2.12752	0	2.20662	3.4592	5.26959	1.9132	7.02524
894	Bard1	ENSMUSG00000026196.7	0.000725927	2.44758e-05	24	2	10.1497	38.6203	36.5379	41.2631	19.7992	16.1988	18.6507	24.737	26.2873	21.5994	12.7294	9.57113	10.8444	7.37079	6.4624	11.4734	9.78736	10.0687	18.0839	6.97681	11.0331	20.7552	29.861	14.349	25.0901
895	Dnajb2	ENSMUSG00000026203.16	0.000725927	2.44758e-05	24	14	30.6899	112.35	99.9986	101.095	114.395	131.616	127.757	104.326	101.255	123.706	124.111	129.742	162.665	222.966	187.41	157.499	234.897	195.883	149.99	191.862	173.22	160.853	147.548	175.058	155.559
896	Hjurp	ENSMUSG00000044783.16	0.000725927	2.44758e-05	24	4	292.841	1293.19	1283.64	1586.57	959.161	1042.8	1050.04	1287.4	1111.86	1098.63	1118.06	1091.11	813.327	652.315	611.774	787.495	724.265	611.447	743.567	646.227	698.396	635.629	811.517	728.929	812.921
897	Vps4b	ENSMUSG00000009907.17	0.000725927	2.44758e-05	24	2	48.5093	710.379	774.989	674.651	738.07	661.115	665.83	725.977	775.963	641.11	699.054	624.25	651.565	586.899	620.391	626.867	539.392	552.866	642.51	591.284	628.887	636.494	660.455	649.531	568.041
898	Cdh19	ENSMUSG00000047216.8	0.000725927	2.44758e-05	24	10	10.3647	24.5766	21.1535	18.5684	27.4989	37.4598	31.7062	38.7188	36.997	32.3991	53.039	57.4268	38.859	41.4607	44.1597	33.3773	58.7242	42.1057	26.594	27.9072	26.4795	22.4848	26.3479	23.915	25.0901
899	Mcm6	ENSMUSG00000026355.11	0.000725927	2.44758e-05	24	22	106.239	326.517	374.033	374.462	233.191	226.784	169.721	182.839	233.665	205.195	159.117	187.169	180.739	191.641	136.787	158.542	168.56	292.909	361.678	277.328	306.72	358.892	371.506	299.416	431.55
900	Nucks1	ENSMUSG00000026434.12	0.000725927	2.44758e-05	24	2	43.9501	354.605	407.687	414.694	333.286	297.654	339.443	369.979	391.389	352.463	300.201	295.642	313.583	224.809	263.881	247.2	234.897	267.279	299.98	255.526	314.444	303.545	311.784	298.459	311.118
901	Tor1aip1	ENSMUSG00000026466.16	0.000725927	2.44758e-05	24	4	64.5835	280.875	277.881	269.242	221.091	255.132	219.146	282.862	282.345	229.739	253.527	229.707	206.947	152.023	161.56	191.919	204.447	136.386	154.245	176.164	116.951	119.343	219.566	128.184	163.588
902	Creg1	ENSMUSG00000040713.12	0.000725927	2.44758e-05	24	20	50.7942	321.836	345.187	370.336	328.887	277.405	293.749	265.654	274.556	271.956	208.974	223.326	225.021	317.865	324.197	263.889	303.408	365.221	318.064	312.212	353.06	317.382	360.967	410.381	344.237
903	Tagln2	ENSMUSG00000026547.15	0.000725927	2.44758e-05	24	14	207.954	1005.3	916.333	958.335	1053.76	1310.08	1250.53	1095.96	1035.92	1233.13	1045.93	1160.23	1463.99	1400.45	1616.68	1430.01	1708.44	1401.39	1522.24	1542.75	1456.37	1397.52	1182.14	1224.45	1228.41
904	Mia3	ENSMUSG00000056050.13	0.000725927	2.44758e-05	24	6	195.759	1460.55	1539.4	1473.09	1428.84	1457.9	1354.04	1705.78	1643.44	1390.22	1608.14	1237.87	1370	1274.23	1329.1	1226.61	1192.97	1209.16	1088.22	1159.02	1015.05	1100.89	1321.79	1213.92	1103.97
905	Cenpf	ENSMUSG00000026605.14	0.000725927	2.44758e-05	24	6	61.6009	152.141	118.268	139.263	87.9964	135.665	112.837	173.159	125.595	141.378	136.841	161.646	92.1771	60.809	44.1597	52.152	41.3244	31.1216	42.5503	29.6514	37.5126	50.1585	36.0089	52.613	90.3245
906	Ints7	ENSMUSG00000037461.10	0.000725927	2.44758e-05	24	2	45.5702	310.133	306.726	320.82	184.793	184.262	155.733	244.143	166.486	194.395	179.272	202.057	164.473	113.326	96.936	106.39	90.2612	117.164	157.436	110.757	119.158	156.529	195.853	138.707	174.627
907	Prpf18	ENSMUSG00000039449.14	0.000725927	2.44758e-05	24	4	33.5387	252.787	255.766	263.052	229.891	214.635	214.483	253.823	225.876	212.067	217.46	224.39	197.91	179.663	161.56	165.843	203.36	169.338	189.349	156.978	195.286	187.662	192.34	199.929	196.707
908	Pmpca	ENSMUSG00000026926.14	0.000725927	2.44758e-05	24	22	34.5342	318.325	336.534	360.02	349.786	304.741	297.479	271.031	285.266	301.41	260.952	276.499	309.064	277.326	271.421	314.998	276.221	311.216	307.426	324.422	325.477	356.298	322.323	378.813	354.273
909	Hspa5	ENSMUSG00000026864.13	0.000725927	2.44758e-05	24	18	1139.12	1877.18	1918.24	1900.16	2075.62	1417.4	1375.49	1506.81	1643.44	1332.29	1189.14	1190.01	2057.72	3610.77	3188.12	2457.4	3519.1	4582.19	2900.87	3191.02	4893.18	2996.54	2460.02	3004.68	3402.22
910	Zdhhc5	ENSMUSG00000034075.10	0.000725927	2.44758e-05	24	16	88.0263	636.65	605.761	594.188	645.674	569.997	603.351	553.894	607.529	563.549	656.623	537.047	660.602	762.877	772.257	699.88	715.565	770.717	642.51	756.111	769.008	707.407	707.003	698.317	694.495
911	Dhx35	ENSMUSG00000027655.14	0.000725927	2.44758e-05	24	2	13.5056	107.669	95.191	135.137	109.996	104.28	110.972	108.628	103.202	110.942	89.1056	104.219	105.733	74.6293	78.6259	71.9697	75.0365	89.7034	90.4194	79.3612	81.645	95.1281	106.27	92.7901	108.389
912	Acot8	ENSMUSG00000017307.16	0.000725927	2.44758e-05	24	16	26.1993	71.389	71.1528	58.7999	70.3971	66.8202	99.7813	62.3803	72.0467	101.125	73.1939	103.156	84.0438	132.674	140.019	99.0888	104.399	112.587	111.695	124.71	125.777	102.047	104.513	125.314	85.3065
913	Igsf10	ENSMUSG00000036334.12	0.000725927	2.44758e-05	24	2	43.2915	172.036	190.382	196	210.091	124.529	206.09	220.482	183.038	124.688	180.333	101.029	128.325	90.2922	67.8552	85.5293	86.9988	101.603	121.268	114.245	72.8185	95.1281	133.496	110.009	126.454
914	Bche	ENSMUSG00000027792.11	0.000725927	2.44758e-05	24	8	90.2758	450.57	449.032	478.652	408.083	481.915	422.439	404.396	517.958	465.369	503.871	539.174	475.345	334.45	374.819	424.517	395.844	251.719	309.554	236.339	337.613	234.361	241.523	228.627	252.909
915	Rrnad1	ENSMUSG00000004896.16	0.000725927	2.44758e-05	24	14	15.3122	78.4109	84.6142	81.4946	98.996	108.33	128.69	110.779	106.123	110.942	121.99	103.156	117.481	142.809	165.868	139.767	178.348	129.978	123.396	135.176	123.571	123.667	130.861	140.62	114.411
916	Kcna2	ENSMUSG00000040724.5	0.000725927	2.44758e-05	24	6	21.0664	63.1969	57.6915	90.7788	119.895	69.8575	95.1186	78.5131	72.0467	61.8529	77.437	70.1883	60.5477	35.9326	44.1597	50.0659	45.6744	40.275	48.9329	38.3724	30.8927	42.3753	49.1828	34.4376	43.155
917	Mexis	ENSMUSG00000086712.2	0.000725927	2.44758e-05	24	0	4.80561	23.4062	19.2305	24.7578	29.6988	18.2237	18.6507	16.1328	19.4721	12.7633	16.9725	15.9519	12.6518	16.5843	7.53947	9.38736	7.61239	26.5449	17.0201	13.9536	19.8596	31.9976	18.4436	23.915	20.0721
918	Haus6	ENSMUSG00000038047.18	0.000725927	2.44758e-05	24	0	10.2385	78.4109	75.9605	84.5893	71.4971	56.6959	73.6703	69.9089	75.9411	65.7801	56.2214	61.6806	54.2218	53.4382	49.5451	53.195	51.1118	57.6664	69.1443	49.7097	63.992	66.5897	64.1133	59.3091	78.2812
919	Nasp	ENSMUSG00000028693.15	0.000725927	2.44758e-05	24	18	44.7424	190.761	199.036	172.273	149.594	177.175	148.273	148.422	157.724	169.85	123.051	139.313	194.295	177.82	179.87	173.145	194.66	262.703	240.409	223.258	275.828	248.198	205.514	257.325	277.999
920	Meaf6	ENSMUSG00000028863.13	0.000725927	2.44758e-05	24	4	31.126	159.162	157.69	187.747	127.595	125.541	124.027	143.044	138.252	124.688	130.476	112.727	104.829	92.1349	84.0112	104.304	81.5614	59.4971	101.057	87.2101	75.0252	63.9953	118.566	92.7901	109.393
921	Thrap3	ENSMUSG00000043962.16	0.000725927	2.44758e-05	24	2	47.5303	609.733	662.491	710.756	613.775	608.469	575.374	564.649	636.737	557.658	639.651	533.856	613.61	539.911	495.451	497.53	456.744	515.337	566.983	545.935	534.003	555.202	605.124	559.611	586.106
922	Zbtb17	ENSMUSG00000006215.12	0.000725927	2.44758e-05	24	14	10.4587	45.6422	45.1917	53.642	47.2981	52.6462	55.9521	53.7761	37.9706	76.5798	54.0998	62.7441	64.1625	73.7079	77.5488	70.9267	73.949	58.5818	51.0604	72.3844	65.0954	57.9417	52.6959	63.1355	58.2091
923	Rbm47	ENSMUSG00000070780.11	0.000725927	2.44758e-05	24	14	77.5334	291.408	311.534	336.294	366.285	439.394	359.959	329.11	389.442	417.262	510.236	434.955	484.382	527.933	550.381	456.851	597.029	512.591	395.718	459.597	418.155	399.538	502.367	410.381	348.251
924	Btbd8	ENSMUSG00000111375.4	0.000725927	2.44758e-05	24	2	8.13686	55.0047	40.3841	55.7052	26.3989	35.435	39.1665	34.4167	38.9442	24.5448	32.8842	43.6018	24.3998	12.8989	16.156	22.9469	15.2248	24.7142	27.6577	23.5467	17.653	32.8624	29.861	26.7848	22.0793
925	Dipk1a	ENSMUSG00000029270.10	0.000725927	2.44758e-05	24	22	31.0986	101.817	127.883	104.189	147.394	70.8699	85.7933	121.534	90.5452	70.689	45.6136	72.3152	51.5107	78.3147	52.7763	58.4102	65.2491	107.095	122.332	68.896	100.401	143.557	107.148	103.313	134.483
926	Rnf212	ENSMUSG00000055385.12	0.000725927	2.44758e-05	24	4	23.6346	56.175	40.3841	69.1157	34.0986	51.6338	46.6268	48.3985	64.2579	34.3627	45.6136	56.3633	28.9183	8.29214	14.0019	19.8178	9.78736	9.1534	20.2114	19.1862	8.82649	10.3776	24.5914	16.2622	18.0649
927	Ptcd1	ENSMUSG00000029624.10	0.000725927	2.44758e-05	24	14	16.0036	59.6859	58.653	52.6104	49.498	96.1806	79.2655	61.3047	63.2843	68.7254	81.6801	86.1402	88.5623	101.348	109.861	98.0457	102.224	88.788	56.3792	84.5938	89.3682	82.1561	72.0177	73.6581	65.2344
928	Ahcyl2	ENSMUSG00000029772.17	0.000725927	2.44758e-05	24	0	209.509	2094.86	2543.23	2224.08	2257.11	1744.41	1887.45	1887.54	1993.94	1416.73	1584.81	1391	1604.06	1780.05	1741.62	1671.99	1654.06	1792.24	1724.35	1822.69	1880.04	1723.55	1892.66	1922.76	1917.89
929	Cald1	ENSMUSG00000029761.16	0.000725927	2.44758e-05	24	0	164.889	1413.74	1331.71	1459.68	1242.95	1123.79	1085.47	1159.41	1254.98	873.795	1249.6	1106	1088.05	960.046	813.186	856.336	846.063	1100.24	905.258	1123.27	986.36	1183.91	1261.19	982.427	1193.29
930	Nop2	ENSMUSG00000038279.10	0.000725927	2.44758e-05	24	14	25.8173	71.389	98.0756	79.4314	79.1968	96.1806	93.2536	75.2865	87.6244	95.2338	115.625	86.1402	135.554	154.787	152.944	152.284	177.26	149.201	92.547	147.385	119.158	115.019	131.74	120.531	115.415
931	Fkbp4	ENSMUSG00000030357.10	0.000725927	2.44758e-05	24	16	330.085	585.156	577.876	599.346	644.574	773.495	683.549	568.951	523.799	643.074	609.949	578.522	853.994	1325.82	1330.18	996.103	1703	1219.23	942.49	1118.9	1197.09	948.687	786.047	930.771	994.573
932	Irf2bp1	ENSMUSG00000044030.4	0.000725927	2.44758e-05	24	14	19.757	62.0265	50.9608	62.9262	59.3976	111.367	89.5234	73.1355	67.1787	91.3067	85.9232	102.092	109.347	119.775	120.632	133.509	118.536	97.0261	109.567	104.652	87.1616	114.154	105.392	85.1373	77.2776
933	Plekhg2	ENSMUSG00000037552.17	0.000725927	2.44758e-05	24	14	32.2193	78.4109	71.1529	79.4314	101.196	118.454	125.892	82.8152	100.281	145.305	127.294	119.107	146.399	198.09	200.334	194.005	159.86	181.237	151.054	189.246	161.083	199.769	173.896	174.101	146.526
934	E2f8	ENSMUSG00000046179.17	0.000725927	2.44758e-05	24	0	16.5923	80.7515	96.1525	81.4946	59.3976	56.6959	35.4363	66.6823	48.6802	59.8893	41.3704	44.6653	37.9553	23.9551	31.2349	38.5925	20.6622	36.6136	51.0604	43.605	44.1324	56.2121	60.6003	59.3091	86.3101
935	Tead1	ENSMUSG00000055320.18	0.000725927	2.44758e-05	24	0	44.4414	500.894	437.494	385.81	379.485	285.505	349.701	319.43	355.366	272.938	317.173	354.132	288.279	271.798	235.878	250.33	252.297	357.898	322.319	267.735	355.266	314.788	325.836	357.768	380.367
936	Nsmce1	ENSMUSG00000030750.13	0.000725927	2.44758e-05	24	2	22.5753	115.861	101.922	116.568	101.196	113.392	113.769	114.005	124.621	88.3613	70.0115	101.029	93.9845	74.6293	67.8552	69.8837	64.1616	79.6346	71.2718	80.2333	61.7854	119.343	81.6786	86.0939	82.2957
937	Fbrs	ENSMUSG00000042423.9	0.000725927	2.44758e-05	24	12	33.5955	161.503	139.421	150.61	157.294	205.523	203.293	136.591	147.014	209.122	228.068	176.534	228.635	250.607	224.03	227.383	260.996	207.782	170.201	208.432	171.013	161.718	191.462	187.493	173.624
938	Fbxl19	ENSMUSG00000030811.14	0.000725927	2.44758e-05	24	12	22.2729	87.7734	97.114	72.2104	83.5966	151.864	128.69	101.099	114.885	142.36	114.564	133.996	151.821	153.865	163.714	140.81	169.648	100.688	92.547	127.327	114.744	98.5873	104.513	106.183	103.371
939	Cers4	ENSMUSG00000008206.16	0.000725927	2.44758e-05	24	16	30.9463	241.084	204.805	225.915	243.09	173.125	233.134	204.349	214.193	244.466	256.709	263.738	264.783	282.854	262.804	248.244	267.521	288.332	278.705	316.573	283.551	221.389	310.906	300.372	248.894
940	Upf3a	ENSMUSG00000038398.8	0.000725927	2.44758e-05	24	8	25.527	160.333	121.152	157.831	129.795	142.752	144.543	164.555	149.935	207.158	186.697	175.471	152.725	96.7417	123.863	144.982	147.898	108.01	120.205	119.478	68.4053	102.911	113.296	104.269	95.3425
941	Klhl2	ENSMUSG00000031605.8	0.000725927	2.44758e-05	24	16	41.672	152.141	146.152	150.61	160.594	134.653	110.039	147.346	155.777	129.596	137.901	112.727	176.221	198.09	221.876	203.393	226.197	231.581	167.01	238.083	226.179	176.419	164.236	183.667	199.718
942	Cyb5b	ENSMUSG00000031924.4	0.000725927	2.44758e-05	24	18	258.37	1496.83	1709.59	1552.52	1751.13	1575.34	1574.12	1522.94	1591.84	1621.92	1563.59	1556.9	1540.8	1774.52	1940.87	1682.42	1803.05	1970.73	1879.66	1991.01	2126.08	1963.1	2045.48	2064.34	1898.82
943	Mlkl	ENSMUSG00000012519.14	0.000725927	2.44758e-05	24	8	15.626	76.0703	90.3833	87.684	97.896	119.466	96.9837	96.7969	96.3868	116.833	121.99	103.156	121.999	74.6293	104.475	100.132	95.6987	72.3119	94.6745	82.8496	76.1285	79.5617	66.7481	74.6147	86.3101
944	Ddx43	ENSMUSG00000070291.4	0.000725927	2.44758e-05	24	2	5.48075	38.6203	39.4225	31.9789	17.5993	11.1367	15.8531	21.5104	19.4721	14.7269	23.3372	24.4596	15.3628	6.44944	6.4624	7.30128	5.43742	10.0687	9.57382	9.59311	11.0331	10.3776	7.90438	16.2622	16.0577
945	Tfdp2	ENSMUSG00000032411.15	0.000725927	2.44758e-05	24	4	80.5876	394.395	381.725	383.747	299.188	314.865	277.896	361.375	360.234	271.956	317.173	283.943	232.25	212.832	207.874	220.081	181.61	187.645	260.621	183.141	187.563	208.417	260.845	216.191	189.681
946	Dag1	ENSMUSG00000039952.15	0.000725927	2.44758e-05	24	20	95.3375	945.612	1007.68	908.819	969.061	921.309	967.039	972.271	820.749	826.669	880.448	819.927	906.408	1060.47	995.21	876.153	1005.92	1125.87	973.339	1183.44	1054.77	1056.79	1139.99	1063.74	1201.32
947	Wdr48	ENSMUSG00000032512.7	0.000725927	2.44758e-05	24	2	35.5101	431.845	414.417	443.578	426.783	351.312	359.026	383.961	404.046	379.954	333.085	369.02	333.464	306.809	312.349	332.73	312.108	325.861	347.849	334.887	357.473	302.68	363.602	392.206	337.212
948	Septin10	ENSMUSG00000019917.10	0.000725927	2.44758e-05	24	2	13.6389	91.2843	74.0374	74.2735	87.9964	64.7953	61.5474	87.1172	66.2051	71.6708	70.0115	53.1729	50.607	45.1461	45.2368	56.3242	38.062	44.8517	45.7416	47.9656	49.649	42.3753	59.722	61.2223	71.256
949	Mier2	ENSMUSG00000042570.14	0.000725927	2.44758e-05	24	14	25.3992	47.9828	54.8069	70.1472	64.8974	107.317	81.1306	65.6068	65.2315	98.1792	77.437	107.409	107.54	156.629	147.558	127.251	146.81	123.571	103.184	144.769	122.468	133.179	112.418	128.184	117.422
950	Tmcc3	ENSMUSG00000020023.18	0.000725927	2.44758e-05	24	18	148.117	705.698	651.914	606.567	673.173	583.158	592.16	579.706	616.292	384.863	519.783	470.049	601.862	852.248	814.263	695.708	765.589	780.785	898.876	729.076	908.025	695.3	880.899	804.5	805.895
951	Slu7	ENSMUSG00000020409.10	0.000725927	2.44758e-05	24	4	33.6523	310.133	350.957	287.81	313.487	290.567	285.356	336.638	321.289	272.938	299.14	292.451	278.339	268.113	214.336	228.426	234.897	231.581	265.94	262.502	259.278	267.224	278.41	265.935	257.927
952	Adam19	ENSMUSG00000011256.16	0.000725927	2.44758e-05	24	2	35.9274	182.569	190.382	208.379	239.79	160.976	185.575	231.237	184.985	150.214	132.598	145.694	135.554	128.067	92.6278	146.026	127.236	108.925	157.436	184.013	118.054	164.312	192.34	152.099	167.602
953	Canx	ENSMUSG00000020368.15	0.000725927	2.44758e-05	24	20	253.188	1599.82	1690.36	1711.39	1746.73	1312.11	1350.31	1469.16	1607.42	1272.4	1334.46	1274.02	1467.6	1952.34	1674.84	1387.24	1731.28	2238.01	1696.69	1909.9	2235.31	1768.52	1818.89	1743.88	1992.16
954	Slc22a5	ENSMUSG00000018900.7	0.000725927	2.44758e-05	24	16	68.0105	234.062	233.651	179.494	322.287	252.094	275.098	250.596	232.691	239.557	238.676	252.04	264.783	405.394	342.507	337.945	290.358	361.56	391.463	351.457	396.089	311.328	300.366	302.285	326.172
955	Myo18a	ENSMUSG00000000631.20	0.000725927	2.44758e-05	24	14	150.479	725.593	764.412	681.872	926.162	883.849	877.516	822.774	830.485	1035.79	1011.99	1075.16	1157.64	1276.07	1272.02	1152.56	1051.6	1038.91	1005.25	1216.58	896.992	1053.33	960.822	972.861	1110.99
956	Recql5	ENSMUSG00000020752.11	0.000725927	2.44758e-05	24	12	54.3307	218.848	261.535	239.326	270.589	317.902	359.026	319.43	338.814	413.334	423.252	439.209	405.76	415.528	343.584	414.087	359.957	339.591	322.319	337.503	296.791	347.65	319.688	314.721	308.107
957	Itgb4	ENSMUSG00000020758.15	0.000725927	2.44758e-05	24	8	102.694	312.473	289.419	332.168	307.988	535.574	401.923	375.357	322.263	588.093	495.385	510.46	586.499	401.708	469.601	394.269	389.32	250.803	308.49	383.724	251.555	307.004	374.141	277.414	273.984
958	Cenpo	ENSMUSG00000020652.17	0.000725927	2.44758e-05	24	4	11.366	60.8562	49.0378	44.3578	34.0986	44.5468	50.3569	60.2292	59.3899	41.2353	45.6136	42.5384	35.2442	25.7978	31.2349	28.1621	34.7995	20.1375	25.5302	34.0119	39.7192	25.944	35.1306	30.6112	42.1514
959	Grhl1	ENSMUSG00000020656.16	0.000725927	2.44758e-05	24	0	5.38005	30.4281	32.6919	37.1368	18.6992	15.1864	13.988	13.9818	13.6305	12.7633	9.54703	18.0788	10.8444	11.0562	15.0789	13.5595	7.61239	12.8148	14.8926	13.0815	18.7563	18.1608	19.3218	26.7848	30.1082
960	Mthfd1	ENSMUSG00000021048.7	0.000725927	2.44758e-05	24	20	38.4202	177.887	221.151	224.884	174.893	203.498	159.464	166.706	157.724	178.686	150.631	168.026	199.717	217.438	204.643	201.307	192.485	257.211	240.409	268.607	204.113	237.82	253.819	274.544	298.071
961	Arg2	ENSMUSG00000021125.6	0.000725927	2.44758e-05	24	22	22.3334	86.6031	107.691	72.2104	116.595	53.6587	64.3449	70.9844	57.4427	30.4355	45.6136	46.7922	28.0146	64.4944	46.3139	77.185	51.1118	55.8358	79.7819	82.8496	73.9219	95.1281	86.9482	61.2223	101.364
962	Fcf1	ENSMUSG00000021243.14	0.000725927	2.44758e-05	24	0	18.5653	139.267	140.383	128.947	130.895	125.541	134.285	146.271	129.489	118.797	116.686	111.663	101.214	93.0563	90.4736	107.433	101.136	99.7721	126.587	102.036	118.054	135.774	119.444	132.011	134.483
963	Ahsa1	ENSMUSG00000021037.7	0.000725927	2.44758e-05	24	16	94.8709	197.783	207.689	239.326	238.69	227.796	265.773	216.18	226.85	240.539	195.184	245.659	287.376	476.337	431.904	322.299	576.367	394.512	339.339	381.108	447.944	348.515	260.845	314.721	291.046
964	Calm1	ENSMUSG00000001175.16	0.000725927	2.44758e-05	24	16	433.318	3017.06	3322.07	3341.28	3514.36	3373.41	3347.8	3276.04	3545.87	3668.96	3496.33	3365.85	3620.21	3990.36	4632.47	4075.16	3996.51	4251.76	3874.21	3995.09	4469.51	3627.84	3725.6	3998.58	3491.54
965	Depdc1b	ENSMUSG00000021697.12	0.000725927	2.44758e-05	24	4	5.65005	5.85156	14.4229	13.4105	6.59973	22.2734	12.123	16.1328	10.7096	12.7633	9.54703	12.7615	11.7481	4.60675	3.2312	2.08608	4.34994	0.915341	4.25503	6.10471	2.20662	6.91841	5.26959	2.8698	8.02885
966	Jph4	ENSMUSG00000022208.12	0.000725927	2.44758e-05	24	18	9.42498	18.725	15.3844	18.5684	18.6992	15.1864	13.0555	10.7552	16.5513	15.7087	18.0333	20.2057	19.8813	26.7191	18.3101	33.3773	16.3123	43.9363	39.3591	28.7793	26.4795	33.7272	34.2523	34.4376	21.0757
967	Kif13b	ENSMUSG00000060012.9	0.000725927	2.44758e-05	24	22	88.5339	588.667	634.606	512.694	703.971	484.953	516.625	570.026	481.934	408.425	438.102	388.163	395.819	542.675	481.449	467.282	450.219	617.855	577.621	607.854	551.656	522.34	606.003	577.786	607.181
968	Dnajc3	ENSMUSG00000022136.8	0.000725927	2.44758e-05	24	18	109.054	702.187	738.451	697.346	685.272	562.91	577.24	648.539	727.283	558.64	535.694	521.095	666.928	793.282	724.866	676.933	719.915	1022.43	833.986	724.716	928.988	748.918	787.803	830.328	802.885
969	Maf1	ENSMUSG00000022553.16	0.000725927	2.44758e-05	24	6	27.2547	217.678	243.266	238.294	250.79	259.181	323.59	267.805	255.084	267.047	271.56	274.372	252.131	198.09	239.109	235.727	239.247	218.766	228.708	229.363	197.493	214.471	202.879	203.756	227.819
970	Cyhr1	ENSMUSG00000053929.17	0.000725927	2.44758e-05	24	14	58.943	314.814	328.841	328.041	387.184	468.754	483.986	358.149	403.072	453.588	386.124	440.272	499.744	526.09	544.996	467.282	579.629	541.882	513.795	542.447	519.659	484.289	497.976	517.52	432.554
971	Atp5g2	ENSMUSG00000062683.11	0.000725927	2.44758e-05	24	10	62.4403	307.792	316.342	310.505	295.888	444.456	376.744	352.771	367.049	520.35	393.55	454.097	430.16	403.551	406.054	350.461	450.219	298.401	340.403	341.864	326.58	363.216	299.488	347.245	282.013
972	Hnrnpa1	ENSMUSG00000046434.16	0.000725927	2.44758e-05	24	4	258.78	1249.89	1251.91	1240.99	1061.46	1139.99	1169.4	1357.31	1233.56	1229.2	1218.84	1337.83	1059.13	771.169	788.413	937.693	855.851	716.712	896.748	838.089	836.31	846.64	943.256	879.115	907.26
973	Parn	ENSMUSG00000022685.9	0.000725927	2.44758e-05	24	2	23.5209	128.734	144.229	141.326	115.495	130.603	141.745	132.289	121.701	131.56	143.205	113.79	104.829	70.9439	74.3176	92.8305	83.7363	79.6346	90.4194	93.3148	84.955	110.695	127.348	108.096	115.415
974	Pla2g10os	ENSMUSG00000086550.2	0.000725927	2.44758e-05	24	8	8.71236	33.9391	38.461	36.1052	35.1986	32.3977	50.3569	43.0209	36.997	42.2171	51.9783	51.046	46.9922	25.7978	38.7744	36.5064	27.1871	15.5608	25.5302	26.163	33.0993	26.8088	27.2262	20.0886	19.0685
975	Atp6v1a	ENSMUSG00000052459.13	0.000725927	2.44758e-05	24	18	88.1582	416.631	450.955	373.431	415.783	368.524	352.498	392.565	387.495	372.099	380.82	349.878	337.079	511.349	509.453	431.818	496.981	559.273	477.627	504.074	536.209	511.962	491.828	598.831	489.76
976	Gm16011	ENSMUSG00000081303.2	0.000725927	2.44758e-05	24	2	12.1359	51.4937	60.5761	78.3998	45.0982	33.4101	37.3014	33.3412	44.7858	25.5266	44.5528	31.9038	26.2072	19.3483	22.6184	29.2051	14.1373	21.9682	31.9127	15.6978	25.3762	18.1608	35.1306	44.0036	42.1514
977	Tiam2	ENSMUSG00000023800.15	0.000725927	2.44758e-05	24	16	25.1735	108.839	91.3449	73.242	92.3962	66.8202	73.6703	79.5886	73.9939	102.106	117.747	92.5209	87.6586	154.787	144.327	137.681	119.623	146.454	103.184	141.28	140.12	108.965	79.0438	99.4863	105.379
978	Trim15	ENSMUSG00000050747.14	0.000725927	2.44758e-05	24	14	12.8387	43.3015	31.7303	28.8842	38.4984	60.7456	53.1545	40.8698	50.6274	43.1989	46.6743	39.348	60.5477	71.8652	80.78	69.8837	77.2114	76.8886	72.3356	68.896	66.1987	54.4825	58.8437	41.1338	63.2272
979	Hsp90ab1	ENSMUSG00000023944.14	0.000725927	2.44758e-05	24	16	1419.27	4041.09	3923.98	3928.24	3849.84	3850.26	4038.81	3817.03	3613.05	3713.14	3829.42	3489.21	4208.52	7179.15	6175.9	4960.7	10069	6983.13	5617.71	6446.57	7278.54	5600.45	4827.82	4532.37	5270.94
980	Klc4	ENSMUSG00000003546.10	0.000725927	2.44758e-05	24	12	89.4568	235.233	252.881	267.178	281.589	461.667	372.082	286.089	325.184	493.841	426.434	421.13	514.203	404.472	487.911	465.196	440.431	316.708	289.342	360.178	275.828	293.168	300.366	285.067	284.02
981	Sgo1	ENSMUSG00000023940.14	0.000725927	2.44758e-05	24	4	14.5471	57.3453	62.4991	58.7999	24.199	34.4225	42.8966	53.7761	41.865	35.3445	24.398	40.4114	20.785	21.191	20.4643	19.8178	16.3123	13.7301	20.2114	12.2094	19.8596	24.2144	22.8349	17.2188	37.1334
982	9030625G05Rik	ENSMUSG00000118384.1	0.000725927	2.44758e-05	24	2	3.87392	17.5547	4.80762	14.4421	12.0995	6.07456	8.39282	9.67969	8.76244	10.7997	1.06078	4.25384	4.51849	0.921349	3.2312	3.12912	1.08749	0.915341	1.06376	1.7442	0	4.32401	4.39132	4.783	7.02524
983	Grk2	ENSMUSG00000024858.14	0.000725927	2.44758e-05	24	12	47.0832	403.758	379.802	400.252	438.882	500.139	457.875	438.813	434.228	519.368	487.959	500.889	550.351	518.72	566.537	541.338	577.454	421.057	484.01	468.318	410.432	438.454	466.358	433.339	458.648
984	Eif1ad	ENSMUSG00000024841.8	0.000725927	2.44758e-05	24	14	14.9755	135.756	135.575	105.221	125.395	143.765	137.083	135.516	124.621	113.888	153.813	151.011	154.532	172.292	175.562	158.542	190.31	154.692	153.181	147.385	189.769	152.205	148.427	137.75	168.606
985	Abcc2	ENSMUSG00000025194.5	0.000725927	2.44758e-05	24	8	11.1409	28.0875	21.1535	15.4736	27.4989	38.4722	31.7062	24.737	25.3137	59.8893	75.3154	55.2999	25.3035	23.9551	28.0037	29.2051	8.69988	8.23807	20.2114	12.2094	15.4464	8.64801	10.5392	8.60939	16.0577
986	Nfkb2	ENSMUSG00000025225.15	0.000725927	2.44758e-05	24	14	23.4972	87.7734	96.1525	83.5577	106.696	123.516	137.083	109.703	96.3868	113.888	120.929	149.948	150.917	135.438	188.487	180.446	180.523	174.83	142.544	171.804	151.154	141.827	161.601	148.273	155.559
987	Prickle3	ENSMUSG00000031145.15	0.000725927	2.44758e-05	24	16	10.686	59.6859	38.461	46.421	46.1981	52.6462	57.8172	47.3229	54.5219	57.9257	48.7959	60.6172	54.2218	67.2585	71.0864	59.4533	71.774	76.8886	78.7181	82.8496	59.5788	61.4009	65.8698	63.1355	61.2199
988	Tspan7	ENSMUSG00000058254.12	0.000725927	2.44758e-05	24	22	25.2612	354.605	307.688	302.252	343.186	297.654	309.602	268.88	279.425	270.975	255.648	287.134	256.65	272.719	289.731	278.492	254.471	279.179	296.788	292.154	297.894	337.272	314.419	302.285	339.219
989	Pja1	ENSMUSG00000034403.16	0.000725927	2.44758e-05	24	14	45.2501	172.036	178.844	178.463	222.191	234.883	222.876	201.123	180.117	232.685	208.974	207.375	252.131	359.326	369.434	244.071	369.745	338.676	275.513	352.329	333.2	307.004	240.644	285.067	313.125
990	Gla	ENSMUSG00000031266.7	0.000725927	2.44758e-05	24	20	39.858	104.158	130.767	120.695	152.894	99.2179	119.365	125.836	110.017	127.633	92.2879	84.0132	97.5993	177.82	143.25	116.82	127.236	213.274	173.393	192.734	191.976	177.284	182.679	222.888	181.653
991	Phka2	ENSMUSG00000031295.13	0.000725927	2.44758e-05	24	4	21.3556	112.35	96.1525	81.4946	80.2967	80.9942	98.8488	118.307	114.885	91.3067	123.051	91.4575	70.4884	63.5731	68.9323	85.5293	63.0741	47.5977	72.3356	49.7097	49.649	65.7249	78.1656	72.7015	70.2524
992	Gm4956	ENSMUSG00000025936.15	0.000905213	3.36929e-05	24	16	2.23706	2.34062	4.80762	2.06315	1.09996	1.01243	0	0	0.973604	4.90896	4.24312	7.44421	5.42218	6.44944	6.4624	12.5165	5.43742	5.49204	8.51007	6.97681	5.51656	0.864801	3.51306	4.783	5.01803
993	Prim2	ENSMUSG00000026134.11	0.000905213	3.36929e-05	24	0	9.30345	30.4281	35.5764	57.7683	31.8987	31.3852	32.6387	36.5677	38.9442	19.6358	22.2764	29.7768	24.3998	15.6629	16.156	21.9038	18.4872	25.6295	37.2315	30.5235	27.5828	36.3216	38.6436	38.264	49.1767
994	Actr1b	ENSMUSG00000037351.9	0.000905213	3.36929e-05	24	16	101.301	594.519	599.03	558.083	577.477	619.606	608.013	581.857	550.087	709.836	595.098	673.169	703.98	765.641	719.481	763.505	747.102	758.817	722.292	783.147	741.425	837.992	685.046	742.321	736.647
995	Unc50	ENSMUSG00000026111.15	0.000905213	3.36929e-05	24	2	23.939	232.892	253.843	251.705	270.589	252.094	216.348	260.276	251.19	226.794	215.338	219.073	231.346	190.719	190.641	194.005	204.447	177.576	223.389	197.095	203.009	195.445	232.74	237.237	201.725
996	Rpe	ENSMUSG00000026005.15	0.000905213	3.36929e-05	24	18	26.9184	139.267	157.69	153.705	145.194	146.802	137.083	150.573	132.41	138.433	127.294	120.171	142.784	175.056	180.947	148.112	173.998	214.19	188.285	150.873	250.452	174.69	173.896	210.452	178.642
997	Cfap65	ENSMUSG00000047021.14	0.000905213	3.36929e-05	24	22	3.60003	8.19218	11.5383	9.28419	6.59973	8.09942	5.59521	6.45313	5.84163	5.89075	4.24312	5.31729	1.80739	3.6854	7.53947	3.12912	3.26245	9.15341	7.44631	4.3605	13.2397	17.296	8.78265	18.1754	14.0505
998	Ing5	ENSMUSG00000026283.13	0.000905213	3.36929e-05	24	4	41.3764	165.014	157.69	165.052	147.394	138.703	117.499	159.177	137.278	131.56	121.99	116.98	103.925	73.7079	70.0093	99.0888	80.4739	69.5659	73.3993	93.3148	71.7152	65.7249	79.9221	80.3543	109.393
999	Ankrd16	ENSMUSG00000047909.11	0.000905213	3.36929e-05	24	6	57.6983	353.434	296.15	306.378	301.388	292.591	316.13	331.261	338.814	307.301	316.113	358.386	311.775	240.472	276.806	271.19	221.847	166.592	285.087	254.653	222.869	204.093	234.497	219.061	226.815
1000	Il1rn	ENSMUSG00000026981.15	0.000905213	3.36929e-05	24	4	38.6766	101.817	89.4218	101.095	48.398	84.0315	78.333	84.9662	99.3077	55.9621	66.8292	99.9651	54.2218	19.3483	24.7725	37.5494	20.6622	10.9841	32.9765	29.6514	15.4464	31.1328	24.5914	34.4376	58.2091
1001	Agpat2	ENSMUSG00000026922.13	0.000905213	3.36929e-05	24	16	106.633	220.019	230.766	246.547	329.987	305.753	322.657	240.917	252.164	309.264	274.742	271.182	386.782	459.753	494.374	355.677	480.668	515.337	404.228	448.26	442.428	401.268	379.41	420.904	374.345
1002	Ptgs1	ENSMUSG00000047250.13	0.000905213	3.36929e-05	24	14	23.3281	135.756	133.652	119.663	117.695	133.64	160.396	140.893	146.041	159.05	178.211	161.646	177.125	214.674	199.257	205.479	221.847	152.862	160.627	174.42	144.534	152.205	172.14	148.273	182.656
1003	Ola1	ENSMUSG00000027108.15	0.000905213	3.36929e-05	24	22	38.4068	312.473	357.687	341.452	307.988	307.778	294.681	307.599	289.161	296.501	274.742	260.547	257.554	276.405	281.114	265.975	304.496	364.306	349.976	293.026	381.746	313.058	310.906	390.292	372.338
1004	Tspan18	ENSMUSG00000027217.13	0.000905213	3.36929e-05	24	4	17.1755	74.9	50.9608	72.2104	61.5975	86.0563	59.6823	66.6823	67.1787	58.9075	65.7684	52.1095	59.644	27.6405	33.3891	39.6355	30.4496	35.6983	34.0403	47.9655	37.5126	46.6993	64.9916	51.6564	39.1406
1005	Snap23	ENSMUSG00000027287.14	0.000905213	3.36929e-05	24	18	67.5412	278.534	279.804	246.547	290.388	237.92	219.146	254.899	306.685	200.286	265.195	248.849	312.679	356.562	348.97	340.031	366.482	420.141	370.188	351.457	439.118	350.244	295.975	373.074	301.082
1006	Stard7	ENSMUSG00000027367.16	0.000905213	3.36929e-05	24	4	63.8606	736.126	690.375	726.23	637.974	679.339	712.457	750.714	767.2	650.928	647.076	628.504	647.951	495.686	602.08	632.082	588.329	540.051	605.278	595.645	631.094	576.822	649.038	591.178	623.239
1007	Zfas1	ENSMUSG00000074578.14	0.000905213	3.36929e-05	24	8	24.054	148.63	103.845	123.789	108.896	106.305	132.42	144.12	147.988	135.487	134.719	144.63	144.592	82.0001	113.092	115.777	120.711	76.8886	104.248	95.9311	93.7814	93.3985	69.3829	68.8751	80.2885
1008	Ctsk	ENSMUSG00000028111.4	0.000905213	3.36929e-05	24	10	5.59758	22.2359	9.61525	16.5052	15.3994	24.2983	22.3809	25.8125	20.4457	27.4902	23.3372	28.7134	30.7257	25.7978	21.5413	23.9899	34.7995	23.7989	25.5302	20.0583	17.653	14.7016	17.5653	18.1754	7.02524
1009	Stxbp3	ENSMUSG00000027882.18	0.000905213	3.36929e-05	24	2	33.3851	352.264	364.418	363.115	340.986	311.828	328.253	329.11	334.92	301.41	322.477	293.515	271.109	255.214	245.571	303.525	239.247	226.089	259.557	272.968	287.964	249.928	291.584	274.544	280.006
1010	Fabp2	ENSMUSG00000023057.5	0.000905213	3.36929e-05	24	10	292.047	925.717	997.101	794.314	996.56	1284.77	1225.35	1239	1390.31	1461.89	1257.03	1528.19	1492.91	1082.59	1362.49	1370.55	1546.4	792.685	1220.13	1159.02	1533.6	1011.82	729.838	739.451	754.711
1011	Depdc1a	ENSMUSG00000028175.15	0.000905213	3.36929e-05	24	4	13.4428	26.9172	46.1532	35.0736	19.7992	28.348	20.5158	40.8698	23.3665	22.5812	28.6411	32.9672	18.0739	4.60675	11.8477	14.6026	2.17497	6.40738	9.57382	4.3605	4.41324	11.2424	6.14785	8.60939	16.0577
1012	Hint2	ENSMUSG00000028470.10	0.000905213	3.36929e-05	24	8	16.3818	106.498	93.2679	85.6209	92.3963	105.292	115.634	92.4949	107.096	131.56	113.504	124.425	112.058	99.5057	100.167	98.0457	122.886	65.9045	84.0369	95.059	111.434	90.8041	76.409	60.2657	73.2632
1013	Rnf38	ENSMUSG00000035696.15	0.000905213	3.36929e-05	24	2	40.1314	399.076	341.341	376.526	306.888	298.666	300.276	369.979	309.606	269.993	319.295	292.451	243.998	230.337	262.804	230.512	234.897	270.941	282.96	208.432	236.109	273.277	299.488	278.37	228.822
1014	Grin3a	ENSMUSG00000039579.15	0.000905213	3.36929e-05	24	6	44.8455	79.5812	80.7681	47.4525	112.195	98.2054	121.23	96.7969	138.252	95.2338	150.631	126.552	92.1771	35.9326	39.8515	108.476	47.8493	15.5608	70.208	32.2677	40.8225	37.1864	33.3741	17.2188	39.1406
1015	Gm12511	ENSMUSG00000066176.3	0.000905213	3.36929e-05	24	4	9.25716	32.7687	31.7303	31.9789	14.2994	28.348	14.9206	29.0391	23.3665	17.6723	10.6078	15.9519	9.94067	7.37079	15.0789	13.5595	9.78736	5.49204	4.25503	4.3605	1.10331	12.972	13.174	9.56599	9.03245
1016	Ak4	ENSMUSG00000028527.18	0.000905213	3.36929e-05	24	0	53.7283	251.617	240.381	306.378	243.09	227.796	193.035	216.18	188.879	170.832	180.333	141.44	130.132	120.697	100.167	161.671	78.2989	129.978	221.262	177.909	146.74	146.151	228.349	154.969	255.919
1017	Foxd2os	ENSMUSG00000085399.7	0.000905213	3.36929e-05	24	16	49.9173	204.805	208.651	206.315	237.59	246.02	259.245	215.104	221.008	238.576	211.095	253.103	257.554	333.528	313.426	265.975	269.696	348.745	336.148	281.689	317.754	307.869	273.14	321.417	263.948
1018	Ncdn	ENSMUSG00000028833.13	0.000905213	3.36929e-05	24	14	24.3497	69.0484	68.2683	91.8103	70.3971	119.466	89.5234	86.0417	76.9147	141.378	103.957	124.425	133.747	148.337	157.252	126.208	152.248	132.724	109.567	145.641	108.124	124.531	116.809	128.184	129.465
1019	Sfn	ENSMUSG00000047281.3	0.000905213	3.36929e-05	24	14	59.9768	141.608	145.19	135.137	131.995	212.61	150.138	98.948	143.12	157.087	121.99	172.28	298.22	357.483	389.898	347.332	498.068	184.899	215.943	250.293	220.662	175.555	170.383	183.667	226.815
1020	Crybg2	ENSMUSG00000012123.17	0.000905213	3.36929e-05	24	12	67.4709	160.333	140.383	180.526	128.695	337.138	204.225	203.274	221.982	312.21	291.715	309.466	334.368	271.798	350.047	337.945	308.846	235.243	251.047	261.63	156.67	163.447	274.019	215.235	186.671
1021	Hp1bp3	ENSMUSG00000028759.13	0.000905213	3.36929e-05	24	6	112.131	766.554	766.335	712.82	827.166	761.345	850.472	860.417	730.203	787.397	862.415	792.277	718.439	579.529	678.552	689.449	716.653	612.363	638.255	670.646	562.689	568.174	684.168	592.135	550.98
1022	Tmco4	ENSMUSG00000041143.16	0.000905213	3.36929e-05	24	10	31.5492	122.883	110.575	147.516	141.894	179.2	200.495	168.857	187.906	178.686	204.731	176.534	199.717	177.82	174.485	182.532	175.085	154.692	140.416	160.467	137.914	134.044	154.575	121.488	130.469
1023	Cenpa	ENSMUSG00000029177.9	0.000905213	3.36929e-05	24	4	64.331	143.948	192.305	189.81	101.196	115.417	141.745	208.651	123.648	136.469	145.327	140.377	107.54	52.5169	46.3139	59.4533	51.1118	40.275	56.3792	34.884	41.9258	35.4569	53.5741	51.6564	84.3029
1024	Lnx1	ENSMUSG00000029228.15	0.000905213	3.36929e-05	24	10	18.6829	28.0875	37.4995	46.421	45.0982	78.9693	63.4124	60.2292	61.3371	76.5798	113.504	91.4575	93.0808	76.472	74.3176	70.9267	119.623	55.8358	47.8691	67.1518	52.9589	60.5361	52.6959	52.6129	56.2019
1025	Kit	ENSMUSG00000005672.12	0.000905213	3.36929e-05	24	4	149.457	815.707	889.411	848.988	1097.76	965.856	967.972	1022.82	1046.62	638.165	830.591	732.723	811.52	719.574	592.387	625.824	573.105	687.421	601.023	828.496	554.966	709.137	909.004	760.496	690.481
1026	Gm15446	ENSMUSG00000090015.8	0.000905213	3.36929e-05	24	2	21.7846	159.162	145.19	138.231	161.693	95.1682	88.5909	138.742	110.017	92.2884	105.017	119.107	81.3327	54.3596	61.3928	81.3571	66.3366	83.296	85.1007	77.617	102.608	90.8041	81.6786	96.6165	100.361
1027	Wsb2	ENSMUSG00000029364.15	0.000905213	3.36929e-05	24	14	33.1526	225.87	248.073	213.536	199.092	294.616	231.269	223.708	229.771	264.102	257.77	235.024	332.56	339.978	337.122	311.869	308.846	270.941	288.279	288.665	280.241	258.575	257.332	286.023	298.071
1028	Rhof	ENSMUSG00000029449.11	0.000905213	3.36929e-05	24	14	35.5733	47.9828	51.9224	52.6104	93.4962	141.74	92.321	67.7579	92.4924	116.833	98.6526	109.536	150.917	148.337	212.182	154.37	210.972	138.216	136.161	143.897	167.703	149.611	125.592	154.012	115.415
1029	Rasl11a	ENSMUSG00000029641.8	0.000905213	3.36929e-05	24	0	4.92933	21.0656	11.5383	13.4105	14.2994	14.174	7.46028	13.9818	10.7096	3.92717	6.36468	0	1.80739	7.37079	3.2312	3.12912	7.61239	4.5767	10.6376	9.59311	6.61987	11.2424	12.2957	9.56599	11.0397
1030	Cadps2	ENSMUSG00000017978.18	0.000905213	3.36929e-05	24	8	30.461	172.036	178.844	167.115	175.993	194.386	187.44	215.104	190.827	180.65	219.582	197.803	194.295	189.798	211.105	192.962	207.71	159.269	139.352	161.339	200.803	124.531	109.783	111.922	117.422
1031	Znrf2	ENSMUSG00000058446.14	0.000905213	3.36929e-05	24	0	40.3383	456.422	459.609	459.052	460.881	402.946	366.486	424.831	437.148	379.954	357.483	364.766	376.842	327.079	323.12	421.388	321.896	389.935	458.48	371.515	403.812	389.161	410.15	439.079	428.54
1032	Mthfd2	ENSMUSG00000005667.8	0.000905213	3.36929e-05	24	20	13.4691	66.7078	57.6915	72.2104	60.4975	47.5841	40.099	38.7188	51.601	42.2171	38.1881	38.2845	38.859	65.4158	56.0075	61.5393	66.3366	86.042	56.3792	47.0934	62.8887	76.9673	66.7481	83.2241	71.256
1033	Ccdc77	ENSMUSG00000030177.14	0.000905213	3.36929e-05	24	4	14.7676	80.7515	70.1913	72.2104	73.697	61.7581	74.6028	90.3438	81.7828	67.7437	65.7684	66.9979	71.3921	47.9102	59.2387	50.0659	64.1616	47.5977	60.6342	48.8376	43.0291	54.4825	57.9655	41.1338	46.1659
1034	Upk1a	ENSMUSG00000006313.5	0.000905213	3.36929e-05	24	8	19.0392	42.1312	50.9608	42.2946	31.8987	60.7456	61.5474	48.3985	49.6538	83.4523	48.7959	63.8075	54.2218	37.7753	59.2387	69.8837	63.0741	21.9682	28.7215	37.5003	31.996	30.268	33.3741	21.0452	17.0613
1035	Klhl25	ENSMUSG00000055652.14	0.000905213	3.36929e-05	24	18	13.8112	32.7687	55.7685	46.421	45.0982	45.5592	44.7617	30.1146	41.865	48.1078	33.945	37.2211	60.5477	58.9663	61.3928	51.109	58.7242	65.9045	62.7617	68.0239	65.0954	78.6969	63.2351	85.1373	56.2019
1036	Serpinh1	ENSMUSG00000070436.12	0.000905213	3.36929e-05	24	20	78.4271	167.355	184.613	200.126	213.391	163.001	188.372	171.008	136.305	161.014	161.239	143.567	193.391	300.36	245.571	175.231	370.832	397.258	255.302	299.131	329.89	430.671	404.002	336.723	359.291
1037	Arrb1	ENSMUSG00000018909.15	0.000905213	3.36929e-05	24	0	141.7	861.35	1049.02	888.188	1126.35	862.588	979.162	953.988	902.531	687.254	796.646	688.058	682.291	754.585	681.783	667.545	693.815	837.537	886.111	963.672	805.417	891.61	1046.01	930.771	975.505
1038	Kcne3	ENSMUSG00000035165.14	0.000905213	3.36929e-05	24	12	141.099	314.814	378.841	309.473	530.178	763.37	631.327	521.628	676.655	540.967	655.562	599.791	910.023	823.686	855.191	822.958	905.875	700.236	595.705	598.261	755.768	578.552	476.019	573.96	578.077
1039	Eif3f	ENSMUSG00000031029.6	0.000905213	3.36929e-05	24	8	75.3087	747.829	712.49	735.514	717.171	787.668	843.945	842.133	753.57	910.121	756.337	928.4	806.098	717.731	751.793	822.958	818.876	643.484	876.537	722.972	696.189	715.191	660.455	555.784	627.254
1040	Sephs2	ENSMUSG00000049091.6	0.000905213	3.36929e-05	24	16	112.894	177.887	174.036	167.115	313.487	259.181	275.098	208.651	230.744	225.812	205.792	221.199	247.613	367.618	436.212	355.677	373.007	445.771	375.507	393.317	490.973	402.132	290.706	349.159	350.258
1041	Ccnd1	ENSMUSG00000070348.5	0.000905213	3.36929e-05	24	18	82.6487	177.887	179.805	164.021	222.191	209.572	179.979	144.12	195.695	176.723	224.886	193.549	246.709	309.573	296.193	248.244	252.297	334.099	296.788	363.666	342.026	307.004	299.488	299.416	343.233
1042	Upf1	ENSMUSG00000058301.8	0.000905213	3.36929e-05	24	14	47.965	193.101	199.997	203.221	225.491	285.505	274.166	211.878	202.51	256.248	265.195	296.705	291.894	358.405	408.208	333.773	365.395	347.829	298.916	354.073	276.931	310.464	328.471	303.242	300.078
1043	Zfp821	ENSMUSG00000031728.10	0.000905213	3.36929e-05	24	18	15.0941	57.3453	73.0759	64.9893	64.8974	75.9321	69.9402	65.6068	47.7066	49.0896	62.5861	64.871	52.4144	83.8428	71.0864	71.9698	77.2114	83.296	88.2919	94.1869	97.0914	109.83	86.0699	84.1807	84.3029
1044	6430548M08Rik	ENSMUSG00000031824.15	0.000905213	3.36929e-05	24	14	70.3692	236.403	224.035	279.557	288.188	324.989	265.773	225.859	276.504	288.647	337.328	303.086	377.745	474.495	510.53	357.763	471.968	492.453	280.832	392.445	387.262	336.408	315.297	340.549	343.233
1045	Polr2m	ENSMUSG00000032199.13	0.000905213	3.36929e-05	24	2	39.952	650.693	639.414	698.378	613.775	535.574	589.362	589.386	613.371	545.876	604.645	559.379	548.544	508.585	518.069	568.457	532.868	525.405	532.943	533.726	548.346	552.608	603.368	537.609	590.12
1046	Zbtb38	ENSMUSG00000040433.16	0.000905213	3.36929e-05	24	4	43.2055	224.7	276.919	221.789	238.69	199.448	207.955	219.406	258.005	220.903	220.642	227.58	197.91	167.685	151.866	179.403	146.81	161.1	155.309	146.513	155.567	172.095	164.236	171.231	161.581
1047	Slco2a1	ENSMUSG00000032548.14	0.000905213	3.36929e-05	24	12	66.6213	342.901	341.341	306.378	376.185	331.064	363.689	387.188	391.389	386.826	481.594	399.861	437.389	486.472	468.524	472.497	469.793	375.29	426.567	477.039	408.225	341.596	326.714	286.023	375.349
1048	Topbp1	ENSMUSG00000032555.10	0.000905213	3.36929e-05	24	0	41.0731	284.386	301.919	302.252	216.691	220.709	201.428	237.69	272.609	211.085	194.123	198.867	172.606	202.697	171.254	151.241	162.035	211.444	254.238	189.246	232.799	197.175	266.993	260.195	285.024
1049	Ccdc28a	ENSMUSG00000059554.12	0.000905213	3.36929e-05	24	4	28.6173	93.625	121.152	110.379	71.4971	97.193	94.1861	121.534	73.0203	108.979	74.2546	104.219	65.0662	51.5956	45.2368	49.0229	35.887	43.9363	60.6342	44.4772	62.8887	61.4009	64.9916	56.4393	83.2993
1050	Raet1e	ENSMUSG00000053219.15	0.000905213	3.36929e-05	24	4	5.50355	24.5766	23.0766	26.821	17.5993	28.348	16.7856	22.586	20.4457	22.5812	14.8509	23.3961	14.4591	11.9775	14.0019	14.6026	14.1373	11.8994	13.8289	13.0815	9.9298	19.0256	18.4436	15.3056	13.0469
1051	Akap7	ENSMUSG00000039166.16	0.000905213	3.36929e-05	24	2	24.5119	196.612	206.728	200.126	202.392	158.951	179.979	186.065	194.721	174.759	167.603	180.788	149.11	121.618	149.712	143.94	114.186	116.248	145.735	136.92	111.434	139.233	167.749	153.056	134.483
1052	Mterf2	ENSMUSG00000049038.3	0.000905213	3.36929e-05	24	2	7.47555	45.6422	34.6149	28.8842	42.8983	33.4101	35.4363	41.9453	46.733	24.5448	30.7626	31.9038	31.6294	22.1124	18.3101	19.8178	23.9247	22.8835	20.2114	18.3141	30.8927	26.8088	32.4958	33.481	22.0793
1053	Utp20	ENSMUSG00000004356.8	0.000905213	3.36929e-05	24	0	54.2697	456.422	591.338	530.231	287.088	245.007	253.65	319.43	348.55	242.503	246.101	210.565	235.865	257.056	198.18	236.77	213.147	265.449	275.513	207.56	283.551	293.168	281.045	274.544	381.37
1054	Atp2b1	ENSMUSG00000019943.10	0.000905213	3.36929e-05	24	0	310.031	2268.07	2322.08	2428.33	2000.82	1766.69	1601.16	1874.63	2261.68	1385.31	1472.36	1602.63	1687.2	1482.45	1431.42	1659.48	1195.15	1801.39	1644.57	1355.24	1774.12	1635.34	1902.32	1889.28	2042.34
1055	Spred2	ENSMUSG00000045671.17	0.000905213	3.36929e-05	24	20	14.7948	188.42	201.92	215.6	180.393	177.175	174.384	178.537	176.222	144.323	165.482	162.709	160.858	234.023	185.256	188.79	194.66	181.237	194.668	189.246	194.183	199.769	209.027	201.842	216.779
1056	Srr	ENSMUSG00000001323.17	0.000905213	3.36929e-05	24	20	14.8811	121.713	125.96	111.41	141.894	111.367	113.769	123.685	107.097	92.2884	118.807	116.981	109.347	143.731	119.554	120.993	122.886	149.201	137.225	129.071	154.464	144.422	129.983	160.709	147.53
1057	Sdf2	ENSMUSG00000002064.10	0.000905213	3.36929e-05	24	6	33.5879	280.875	249.035	232.105	214.491	240.958	281.626	251.672	251.19	278.829	236.554	229.707	254.843	178.742	200.334	223.21	233.809	176.661	197.859	199.711	198.596	204.958	193.218	207.582	225.811
1058	2610507B11Rik	ENSMUSG00000010277.7	0.000905213	3.36929e-05	24	18	141.34	1370.43	1460.56	1378.19	1554.24	1335.39	1369.89	1359.46	1354.28	1207.6	1301.58	1200.64	1359.16	1604.99	1478.81	1385.16	1555.1	1643.04	1424.37	1583.73	1596.49	1435.57	1564.19	1576.47	1572.65
1059	5730455P16Rik	ENSMUSG00000057181.15	0.000905213	3.36929e-05	24	2	15.0765	111.18	114.421	106.252	100.096	82.0066	86.7258	120.458	109.044	85.4159	99.7134	91.4575	74.1031	58.045	61.3928	80.3141	69.599	61.3278	84.0369	81.9775	75.0252	78.6969	84.3134	94.7033	92.3317
1060	Slfn4	ENSMUSG00000000204.16	0.000905213	3.36929e-05	24	8	39.0496	184.909	182.69	149.579	127.595	143.765	165.059	171.008	170.381	176.723	237.615	155.265	180.739	85.6855	135.71	150.198	97.8736	71.3966	125.523	78.4891	94.8848	76.9673	65.8698	60.2657	59.2127
1061	Vmp1	ENSMUSG00000018171.9	0.000905213	3.36929e-05	24	18	102.014	709.209	743.259	650.925	807.367	624.668	630.394	630.256	695.154	605.766	658.745	765.69	730.187	734.315	750.716	703.009	631.829	885.134	975.466	821.519	1071.32	900.258	838.743	834.154	886.184
1062	Kat2a	ENSMUSG00000020918.14	0.000905213	3.36929e-05	24	14	23.5362	111.18	105.768	123.789	84.6966	114.404	104.444	100.023	99.3076	124.688	130.476	126.552	144.591	173.214	160.483	132.466	175.085	168.423	122.332	165.699	132.397	182.473	121.201	117.662	124.447
1063	Ern1	ENSMUSG00000020715.9	0.000905213	3.36929e-05	24	0	37.3061	332.369	330.765	330.105	283.788	242.983	247.122	290.391	250.216	194.395	249.284	232.898	225.02	247.843	217.567	205.479	206.622	301.147	234.027	259.886	298.997	265.494	290.706	316.634	331.19
1064	Prpsap1	ENSMUSG00000015869.16	0.000905213	3.36929e-05	24	10	84.684	450.57	504.801	439.452	541.178	609.481	603.351	551.743	597.793	727.508	649.198	608.298	635.299	527.012	609.62	660.244	634.004	480.554	552.091	567.738	473.32	531.853	480.411	487.865	496.785
1065	Tmc6	ENSMUSG00000025572.17	0.000905213	3.36929e-05	24	10	47.9996	241.084	250.958	268.21	227.691	318.915	246.189	271.031	229.771	399.589	345.815	332.863	393.108	300.36	313.426	288.922	265.346	218.766	258.493	272.096	207.423	237.82	244.158	196.103	208.75
1066	Foxk2	ENSMUSG00000039275.9	0.000905213	3.36929e-05	24	16	41.0381	175.547	161.536	157.831	168.293	178.187	165.059	145.195	168.434	147.269	179.272	139.313	164.473	226.652	222.953	244.071	232.722	254.465	207.433	243.316	227.282	202.363	191.462	197.059	198.714
1067	Sypl	ENSMUSG00000020570.15	0.000905213	3.36929e-05	24	22	168.288	1294.37	1253.83	1182.19	1063.66	927.383	911.087	1028.2	1108.93	830.596	852.868	941.161	983.222	1051.26	1030.75	910.574	893.913	1177.13	1141.41	935.764	1241.22	1184.78	1178.63	1337.33	1179.24
1068	Vps41	ENSMUSG00000041236.8	0.000905213	3.36929e-05	24	4	61.9764	402.587	423.071	401.283	343.186	397.884	426.169	421.604	426.439	415.298	386.124	373.274	327.138	297.596	284.346	333.773	322.983	271.856	344.658	274.712	337.613	324.3	369.749	323.33	275.992
1069	3830406C13Rik	ENSMUSG00000033111.16	0.000905213	3.36929e-05	24	4	21.4864	119.372	123.075	110.379	117.695	95.1682	106.309	112.93	126.569	98.1792	114.564	89.3306	106.636	62.6517	78.6259	90.7445	79.3864	86.9574	76.5906	58.4308	63.992	73.5081	92.2178	101.4	98.3534
1070	Oxa1l	ENSMUSG00000000959.7	0.000905213	3.36929e-05	24	8	29.4772	243.425	224.997	226.947	237.59	272.343	249.919	233.388	271.636	271.956	274.742	285.007	268.398	199.011	202.489	240.942	232.722	183.068	214.879	203.2	191.976	179.879	230.105	203.756	194.7
1071	Diaph3	ENSMUSG00000022021.14	0.000905213	3.36929e-05	24	4	12.0471	18.725	29.8073	29.9157	27.4989	36.4474	21.4483	34.4167	29.2081	27.4902	30.7626	12.7615	14.4591	9.21349	5.38533	13.5595	10.8749	8.23807	13.8289	3.4884	8.82649	9.51281	6.14785	16.2622	26.0938
1072	Cln5	ENSMUSG00000022125.7	0.000905213	3.36929e-05	24	18	35.0843	203.634	171.151	181.558	213.391	170.088	172.519	193.594	189.853	177.704	175.029	170.153	180.739	239.551	206.797	184.618	222.934	259.957	230.835	238.083	247.142	249.928	213.418	281.24	208.75
1073	Khdrbs3	ENSMUSG00000022332.8	0.000905213	3.36929e-05	24	18	16.5391	69.0484	89.4218	82.5262	79.1968	64.7953	82.0631	66.6823	70.0995	57.9257	80.6193	72.3152	73.1994	84.7641	84.0112	68.8406	100.049	97.0261	93.6107	103.78	135.707	107.235	89.583	101.4	114.411
1074	Arhgap39	ENSMUSG00000033697.16	0.000905213	3.36929e-05	24	14	25.5061	90.114	105.768	97.9998	105.596	138.702	152.936	124.76	118.78	116.833	133.658	149.948	144.591	227.573	208.951	166.886	180.523	206.867	161.691	176.164	168.807	153.07	160.722	204.712	175.631
1075	Mief1	ENSMUSG00000022412.14	0.000905213	3.36929e-05	24	14	16.3556	117.031	119.229	113.474	136.394	149.839	148.273	139.818	147.014	136.469	130.476	159.519	144.591	177.82	175.562	189.833	210.972	176.661	171.265	170.932	156.67	149.611	165.114	179.841	152.548
1076	Vdr	ENSMUSG00000022479.15	0.000905213	3.36929e-05	24	14	190.123	2092.52	2029.78	1788.75	2388	2129.14	2265.13	2289.78	2084.49	2224.74	2410.09	2407.67	2323.41	2645.19	2617.27	2507.47	2648.03	2161.12	2450.9	2693.92	2487.97	2181.03	2431.04	2265.23	2319.33
1077	Acvr1b	ENSMUSG00000000532.11	0.000905213	3.36929e-05	24	14	110.168	290.237	321.149	339.389	497.18	552.785	552.061	410.849	434.228	592.021	665.11	574.268	625.358	646.787	742.099	705.095	661.191	594.971	625.49	731.693	553.862	598.442	684.168	644.748	451.623
1078	Lpp	ENSMUSG00000033306.15	0.000905213	3.36929e-05	24	0	146.606	1242.87	1245.17	1294.63	1062.56	793.743	971.702	1065.84	1021.31	759.907	935.609	735.914	813.327	930.563	781.951	743.687	731.877	1016.94	923.342	753.495	923.471	927.067	1014.4	1037.91	994.573
1079	Gabpa	ENSMUSG00000008976.16	0.000905213	3.36929e-05	24	2	31.5415	244.595	237.497	232.105	216.691	188.311	178.114	203.274	245.348	163.959	202.609	163.773	177.125	134.517	127.094	158.542	114.186	177.576	185.094	136.92	183.15	173.825	174.775	173.144	188.678
1080	Rpl10a	ENSMUSG00000037805.15	0.000905213	3.36929e-05	24	8	122.77	1156.27	1186.52	1251.3	1118.65	1337.42	1312.08	1170.17	1315.34	1580.68	1447.97	1669.63	1441.4	1235.53	1242.93	1369.51	1307.16	1038.91	1239.28	1184.31	1184.96	1225.42	1153.16	1087.65	1178.23
1081	Mapk14	ENSMUSG00000053436.15	0.000905213	3.36929e-05	24	16	131.96	342.901	336.534	320.82	430.082	428.257	442.954	337.714	387.495	348.536	384.003	362.639	459.078	613.619	617.159	528.821	654.666	659.961	555.282	591.284	606.821	475.641	486.559	577.786	447.608
1082	Gm15331	ENSMUSG00000083020.1	0.000905213	3.36929e-05	24	14	7.90094	16.3844	19.2305	13.4105	18.6992	32.3977	29.8411	13.9818	30.1817	26.5084	31.8234	36.1576	28.9183	45.1461	39.8515	36.5064	46.7619	35.6983	39.3591	32.2677	29.7894	23.3496	31.6175	32.5244	30.1082
1083	Stap2	ENSMUSG00000038781.7	0.000905213	3.36929e-05	24	10	58.5628	315.984	297.111	316.694	294.788	386.747	406.586	372.13	364.128	475.187	381.881	424.32	455.463	378.675	403.9	441.206	380.62	291.994	353.168	402.911	345.336	340.732	307.393	298.459	323.161
1084	Mtcl1	ENSMUSG00000052105.17	0.000905213	3.36929e-05	24	14	5.42788	28.0875	21.1535	22.6947	24.199	28.348	32.6387	31.1901	25.3137	25.5266	38.1881	34.0307	35.2442	51.5956	43.0827	29.2051	46.7619	32.9523	37.2315	35.7561	35.306	35.4569	30.7393	31.5678	29.1046
1085	Lclat1	ENSMUSG00000054469.14	0.000905213	3.36929e-05	24	0	51.6363	551.217	506.724	516.82	522.479	436.356	465.335	545.289	461.488	425.116	474.169	399.861	354.249	427.506	371.588	358.806	351.258	496.115	488.265	463.086	498.697	483.424	486.559	485.952	504.814
1086	Mapre2	ENSMUSG00000024277.14	0.000905213	3.36929e-05	24	14	58.3885	423.653	488.455	456.989	405.884	459.642	486.784	459.248	383.6	449.661	512.357	426.447	473.537	620.989	638.701	545.51	612.254	568.427	562.728	599.133	534.003	498.99	501.489	466.82	525.889
1087	Pik3c3	ENSMUSG00000033628.15	0.000905213	3.36929e-05	24	2	33.7552	222.359	218.266	249.642	237.59	169.075	187.44	237.69	228.797	200.286	154.874	175.471	149.11	128.989	124.94	143.94	112.011	113.502	197.859	143.024	150.05	152.205	168.627	143.49	169.609
1088	Apbb3	ENSMUSG00000117679.1	0.000905213	3.36929e-05	24	12	13.9579	97.1359	96.1525	90.7788	105.596	101.243	102.579	91.4193	107.097	107.997	124.111	139.313	139.169	122.539	155.098	140.81	118.536	109.841	98.9295	106.396	105.918	102.046	103.635	104.269	87.3137
1089	Gramd3	ENSMUSG00000001700.10	0.000905213	3.36929e-05	24	0	167.806	936.25	889.411	787.093	1101.06	670.227	796.385	871.173	860.666	679.4	618.435	619.996	544.929	654.158	587.001	628.953	538.305	632.5	921.215	804.949	787.764	869.125	957.308	909.726	948.407
1090	Abhd17b	ENSMUSG00000047368.4	0.000905213	3.36929e-05	24	2	66.489	423.653	482.685	474.525	435.582	299.678	264.84	395.792	391.389	234.648	283.228	280.753	297.316	269.034	260.65	215.909	196.835	337.761	269.131	250.293	279.138	276.736	344.28	319.504	272.981
1091	9130016M20Rik	ENSMUSG00000118366.1	0.000905213	3.36929e-05	24	2	20.2495	107.669	102.883	105.221	106.696	67.8326	77.4005	98.948	101.255	56.9439	68.9507	66.9979	46.0885	43.3034	59.2387	52.152	43.4994	52.1744	84.0369	59.3029	63.992	56.2121	80.8003	64.0921	54.1947
1092	Scd2	ENSMUSG00000025203.6	0.000905213	3.36929e-05	24	18	505.599	1439.48	1761.51	1543.24	1570.74	1515.6	1620.75	949.686	1081.67	1503.12	1334.46	1213.41	1259.75	1647.37	2558.03	1689.72	2037.95	1695.21	2438.13	2438.39	1983.75	2365.23	2550.48	1944.77	2088.5
1093	Dclre1a	ENSMUSG00000025077.13	0.000905213	3.36929e-05	24	4	18.986	92.4547	77.8835	108.316	82.4967	90.106	102.579	82.8152	87.6244	90.3249	77.437	90.394	78.6216	73.7079	47.3909	65.7115	43.4994	64.9892	54.2517	54.9424	59.5788	57.9417	61.4785	71.7449	78.2812
1094	Lonrf3	ENSMUSG00000016239.11	0.000905213	3.36929e-05	24	18	7.10247	10.5328	19.2305	13.4105	16.4993	5.06214	8.39282	7.52865	14.6041	5.89075	9.54703	9.57113	7.22957	17.5056	19.3872	18.7747	15.2248	25.6295	35.104	14.8257	40.8225	20.7552	14.0522	30.6112	16.0577
1095	Hspd1	ENSMUSG00000025980.14	0.00110738	4.60402e-05	24	18	322.054	1189.04	1318.25	1188.38	1130.75	1181.5	1049.1	1043.26	1181.96	1098.63	1007.74	1082.6	1344.7	1589.33	1671.61	1282.94	2298.94	1844.41	1493.52	1486.06	1873.42	1464.97	1398.2	1689.35	1627.85
1096	Cyp20a1	ENSMUSG00000049439.13	0.00110738	4.60402e-05	24	2	18.3737	106.498	90.3833	143.389	122.095	87.0687	85.7933	123.685	107.096	85.4159	82.7409	86.1402	74.1031	61.7304	60.3157	87.6153	69.599	59.4971	67.0168	77.617	57.3722	98.5873	76.409	87.0505	85.3065
1097	Tmem37	ENSMUSG00000050777.7	0.00110738	4.60402e-05	24	16	43.849	33.939	36.5379	36.1052	42.8983	38.4722	54.0871	32.2656	34.0762	44.1806	26.5195	37.2211	71.3921	120.697	121.709	77.1849	107.661	116.248	96.802	111.629	92.6781	103.776	79.9221	96.6165	78.2812
1098	Lamc2	ENSMUSG00000026479.13	0.00110738	4.60402e-05	24	6	31.7105	227.041	237.497	205.284	199.092	231.846	241.527	240.917	235.612	215.012	259.891	192.486	220.502	187.034	192.795	190.876	180.522	177.576	168.074	212.793	153.36	166.907	195.853	169.318	191.689
1099	Mgst3	ENSMUSG00000026688.5	0.00110738	4.60402e-05	24	14	215.48	1079.03	1110.56	1146.08	1219.85	1353.62	1284.1	1203.51	1153.72	1671.99	1324.92	1571.79	1568.82	1485.21	1754.54	1518.67	1780.21	1406.88	1556.28	1546.23	1588.77	1547.99	1233.08	1433.94	1489.35
1100	Adamts4	ENSMUSG00000006403.13	0.00110738	4.60402e-05	24	20	12.1499	17.5547	28.8457	16.5052	21.9991	10.1243	22.3809	20.4349	5.84163	1.96358	2.12156	2.12692	4.51848	11.0562	8.61653	4.17216	22.8372	32.0369	19.1476	33.1398	12.1364	31.1328	46.548	48.7866	22.0793
1101	Hsd11b1	ENSMUSG00000016194.14	0.00110738	4.60402e-05	24	18	17.0837	35.1094	60.5761	55.7052	45.0982	40.4971	45.6942	59.1537	34.0762	63.8165	51.9783	31.9038	25.3035	67.2585	72.1635	65.7115	61.9866	70.4812	76.5906	78.4891	75.0252	69.1841	82.5569	67.9185	55.1983
1102	Itih5	ENSMUSG00000025780.7	0.00110738	4.60402e-05	24	2	71.282	663.567	629.799	619.978	725.971	542.661	651.842	693.711	658.157	574.348	688.447	522.158	517.818	507.663	417.902	538.209	505.68	543.712	542.517	477.039	529.589	576.822	563.846	551.958	619.225
1103	Rabl6	ENSMUSG00000015087.14	0.00110738	4.60402e-05	24	16	71.1826	277.364	246.15	297.094	257.39	310.815	314.264	293.617	247.296	327.919	326.72	249.913	368.708	398.023	414.671	358.806	423.032	421.057	407.419	428.202	351.956	385.701	360.967	371.16	367.32
1104	Spout1	ENSMUSG00000039660.16	0.00110738	4.60402e-05	24	14	12.8797	23.4062	38.461	45.3894	51.6979	54.6711	48.4918	40.8698	45.7594	58.9075	53.039	49.9826	77.7179	70.0225	79.7029	75.0989	77.2114	79.6346	63.8255	80.2333	58.4755	68.3193	52.6959	62.1789	70.2524
1105	Kyat1	ENSMUSG00000039648.14	0.00110738	4.60402e-05	24	12	23.4886	74.9	80.7681	94.9051	91.2963	64.7953	101.646	81.7396	86.6508	114.87	128.354	111.663	129.229	131.753	132.479	148.112	141.373	108.01	107.44	115.989	79.4384	89.9393	105.392	95.6599	87.3137
1106	Spc25	ENSMUSG00000005233.16	0.00110738	4.60402e-05	24	2	13.5754	79.5812	62.4991	71.1788	35.1986	40.4971	46.6268	78.5131	58.4163	43.1988	30.7626	53.1729	40.6664	18.427	10.7707	28.1621	23.9247	27.4602	29.7852	24.4188	29.7894	44.9697	24.5914	27.7414	43.155
1107	Knstrn	ENSMUSG00000027331.15	0.00110738	4.60402e-05	24	6	39.9564	72.5593	102.883	89.7472	60.4975	69.8575	110.039	153.8	105.149	92.2885	117.747	90.394	72.2958	28.5618	33.3891	46.9368	34.7995	31.1216	46.8054	29.6514	31.996	42.3753	36.8871	28.698	58.2091
1108	Tti1	ENSMUSG00000027650.12	0.00110738	4.60402e-05	24	18	16.7932	142.778	120.191	133.073	142.994	118.454	118.432	98.948	105.149	114.87	110.321	101.029	99.4067	130.832	138.942	126.208	123.973	158.354	152.117	156.978	163.29	136.639	129.105	130.097	133.48
1109	Lpin3	ENSMUSG00000027412.12	0.00110738	4.60402e-05	24	8	35.9502	159.162	183.651	164.021	134.195	181.224	212.618	200.047	186.932	238.575	220.642	209.501	226.828	153.865	141.096	195.048	147.898	119.91	144.671	135.176	116.951	153.07	167.749	113.835	137.494
1110	Peds1	ENSMUSG00000090213.1	0.00110738	4.60402e-05	24	14	47.7851	105.328	116.345	108.316	136.394	181.224	160.396	120.458	120.727	188.504	188.819	135.059	200.621	284.697	292.962	210.694	281.659	252.634	188.285	244.188	212.939	252.522	217.81	217.148	191.689
1111	Pcmtd2	ENSMUSG00000027589.14	0.00110738	4.60402e-05	24	4	48.6518	286.726	288.457	289.873	314.587	260.194	310.534	328.034	306.685	260.175	278.985	299.895	222.309	228.495	219.722	237.813	176.173	240.735	227.644	184.013	203.009	215.335	217.81	252.542	232.837
1112	Lhfp	ENSMUSG00000048332.13	0.00110738	4.60402e-05	24	2	21.1209	106.498	111.537	135.137	114.395	93.1433	133.353	141.969	103.202	102.106	110.321	92.5209	89.466	76.472	73.2405	73.0128	81.5614	60.4125	75.5268	100.292	77.2318	108.965	109.783	113.835	91.3281
1113	Rnf13	ENSMUSG00000036503.13	0.00110738	4.60402e-05	24	6	53.3456	366.308	356.726	341.452	350.886	358.399	315.197	369.979	370.943	334.791	353.24	367.957	310.872	285.618	309.118	328.558	274.046	250.803	318.064	251.165	275.828	242.144	281.045	273.587	258.93
1114	Ssr2	ENSMUSG00000041355.13	0.00110738	4.60402e-05	24	18	81.1751	480.998	449.994	474.525	420.183	421.17	382.34	407.623	421.571	411.371	384.003	398.797	448.234	514.113	496.528	393.226	476.318	588.564	565.919	474.423	584.755	536.177	567.359	586.395	633.275
1115	S100a6	ENSMUSG00000001025.8	0.00110738	4.60402e-05	24	12	269.871	1419.59	1333.64	1272.97	1465.14	1553.06	1643.13	1471.31	1478.91	1901.73	1575.26	1976.97	1779.38	1662.11	1913.95	1902.5	2083.62	1539.6	2027.52	1822.69	1825.98	1906.02	1427.18	1432.03	1520.46
1116	Mindy1	ENSMUSG00000038712.16	0.00110738	4.60402e-05	24	6	67.8907	506.745	495.185	529.199	486.18	539.624	540.871	522.703	511.142	566.494	515.539	570.014	497.937	451.461	426.518	431.818	403.457	358.813	421.248	452.62	386.159	478.235	512.907	423.773	384.381
1117	Phtf1	ENSMUSG00000058388.14	0.00110738	4.60402e-05	24	2	13.865	127.564	100.96	111.41	91.2963	80.9942	96.9837	86.0417	88.598	69.7072	81.6801	89.3305	66.8736	54.3596	51.6992	64.6685	65.2491	53.0897	71.2718	71.5123	75.0252	63.1305	74.6525	64.0921	82.2957
1118	Camk2d	ENSMUSG00000053819.16	0.00110738	4.60402e-05	24	0	48.337	485.68	522.108	539.515	510.379	441.418	425.236	479.683	501.406	398.608	430.677	433.891	377.745	434.877	359.74	382.796	361.045	404.581	451.033	378.492	472.217	447.967	447.037	454.385	437.572
1119	Papss1	ENSMUSG00000028032.13	0.00110738	4.60402e-05	24	2	58.5794	674.1	624.991	701.472	531.278	602.394	598.688	577.555	558.849	555.694	515.539	595.537	535.892	504.899	492.22	449.55	479.581	488.792	561.664	484.016	534.003	594.983	616.542	547.175	590.12
1120	Triqk	ENSMUSG00000055963.12	0.00110738	4.60402e-05	24	2	13.8353	94.7953	65.3837	86.6525	65.9973	70.8699	61.5473	78.5131	61.3371	64.7983	53.039	69.1248	52.4144	37.7753	30.1579	45.8938	31.5371	44.8517	45.7416	41.8608	46.3391	44.1049	66.7481	44.9602	51.1839
1121	Rpp25l	ENSMUSG00000036114.3	0.00110738	4.60402e-05	24	14	13.6468	22.2359	32.6918	27.8526	37.3985	44.5468	33.5713	30.1146	26.2873	52.035	45.6136	52.1095	58.7403	57.1236	90.4736	66.7545	66.3366	49.4284	37.2315	69.7681	44.1324	51.8881	44.7915	45.9168	51.1839
1122	Cdkn2b	ENSMUSG00000073802.5	0.00110738	4.60402e-05	24	0	28.8026	220.019	204.805	158.863	179.293	122.504	105.376	124.76	141.173	97.1974	91.2271	97.8382	104.829	99.5057	72.1635	83.4432	52.1993	105.264	127.651	102.908	158.877	134.909	99.2439	91.8335	158.57
1123	Ttc39a	ENSMUSG00000028555.15	0.00110738	4.60402e-05	24	6	55.4963	610.903	539.415	602.441	515.879	585.183	528.748	644.237	615.318	559.621	588.733	631.695	619.032	552.809	553.612	517.348	523.08	472.316	471.245	525.877	465.597	513.692	541.011	482.126	485.745
1124	Stil	ENSMUSG00000028718.16	0.00110738	4.60402e-05	24	0	13.0488	76.0703	76.922	71.1788	47.2981	40.4971	48.4918	64.5313	51.601	32.3991	29.7019	39.348	58.7403	23.9551	30.1579	30.2481	31.5371	41.1903	40.4228	47.0934	49.649	45.8345	50.0611	44.9602	64.2308
1125	Cdc20	ENSMUSG00000006398.15	0.00110738	4.60402e-05	24	6	38.9139	67.8781	80.7681	100.063	48.398	95.1682	99.7813	119.383	76.9147	140.396	99.7134	110.6	71.3921	31.3259	35.5432	54.2381	39.1495	26.5449	39.3591	27.9072	25.3762	55.3473	36.0089	22.0018	64.2308
1126	Ptp4a2	ENSMUSG00000028788.14	0.00110738	4.60402e-05	24	2	147.036	1866.65	1851.9	1950.71	1909.52	1741.38	1593.7	1876.79	2083.51	1694.57	1742.86	1802.56	1631.17	1436.38	1487.43	1548.91	1394.16	1592.69	1678.61	1465.13	1695.79	1685.5	1691.54	1785.97	1683.05
1127	Pnrc2	ENSMUSG00000028675.12	0.00110738	4.60402e-05	24	2	44.8949	571.112	586.53	607.599	568.677	501.151	514.76	587.235	548.139	567.476	496.445	508.333	511.493	429.349	413.594	412.001	414.332	448.517	492.52	419.481	513.04	488.613	468.993	449.602	475.709
1128	Arhgef19	ENSMUSG00000028919.11	0.00110738	4.60402e-05	24	14	32.9772	69.0484	89.4218	70.1472	78.0968	127.566	120.297	66.6823	94.4396	139.415	134.719	129.742	159.051	142.809	182.024	159.585	143.548	172.084	123.396	150.874	88.2649	115.883	132.618	123.401	97.3498
1129	Abcf2	ENSMUSG00000028953.10	0.00110738	4.60402e-05	24	14	25.5205	154.481	175.959	177.431	190.292	195.399	168.789	164.555	167.46	175.741	186.697	168.026	209.658	242.315	233.724	247.2	249.034	230.666	204.242	211.921	222.869	205.823	172.14	194.19	196.707
1130	Rheb	ENSMUSG00000028945.9	0.00110738	4.60402e-05	24	16	22.8198	292.578	270.188	260.989	236.49	265.256	221.011	252.748	266.768	264.102	254.587	282.88	270.205	302.202	313.426	280.578	324.07	300.232	304.235	281.689	317.754	279.331	272.262	294.632	273.984
1131	Snx17	ENSMUSG00000029146.14	0.00110738	4.60402e-05	24	16	54.6954	231.722	230.766	258.926	310.187	286.517	283.491	292.542	256.058	323.991	259.891	283.943	322.62	368.54	369.434	342.117	376.27	343.253	378.698	357.561	365.196	358.892	302.123	348.202	321.154
1132	Nsd2	ENSMUSG00000057406.16	0.00110738	4.60402e-05	24	22	46.7255	290.237	311.534	301.221	243.09	239.945	197.697	207.576	238.533	186.541	171.846	180.788	227.732	241.393	194.949	249.286	224.022	262.703	271.258	208.432	293.481	257.711	273.14	293.676	352.266
1133	Tbc1d19	ENSMUSG00000039178.9	0.00110738	4.60402e-05	24	4	13.2213	50.3234	59.6146	60.863	50.5979	53.6587	42.8966	51.625	63.2843	42.2171	47.7351	63.8075	41.5701	25.7978	29.0808	34.4203	33.712	32.0369	39.3591	32.2677	30.8927	36.3216	28.9827	42.0904	35.1262
1134	Exoc1	ENSMUSG00000036435.13	0.00110738	4.60402e-05	24	2	28.9235	255.128	259.612	237.263	216.691	205.523	210.753	239.841	235.612	222.867	211.095	218.009	161.762	161.236	151.866	173.145	130.498	172.084	208.497	175.292	186.46	177.284	208.149	193.233	206.743
1135	Cracd	ENSMUSG00000036377.19	0.00110738	4.60402e-05	24	10	42.0124	193.101	162.498	177.431	171.593	253.107	239.662	230.162	258.979	246.43	268.377	283.943	249.42	256.135	271.421	262.846	237.072	215.105	218.07	225.874	176.53	179.014	230.984	214.278	175.631
1136	Vsig10	ENSMUSG00000066894.14	0.00110738	4.60402e-05	24	6	91.487	591.008	599.992	578.715	667.673	670.227	733.905	688.334	667.893	710.817	693.751	690.185	685.906	557.416	535.302	588.274	454.569	487.877	551.027	569.482	504.213	518.881	613.029	538.565	567.037
1137	Abhd11os	ENSMUSG00000085042.8	0.00110738	4.60402e-05	24	12	31.2561	93.625	72.1144	99.0314	100.096	140.727	133.353	107.552	105.149	205.195	121.99	165.9	168.088	187.955	180.947	163.757	170.735	132.724	143.607	153.49	127.984	164.312	117.688	123.401	140.505
1138	Baz1b	ENSMUSG00000002748.7	0.00110738	4.60402e-05	24	16	125.041	425.994	511.531	478.652	564.277	497.102	524.085	472.154	531.588	450.642	546.302	488.128	569.329	755.506	753.947	664.416	806.914	791.769	646.765	674.134	745.838	531.853	586.681	658.14	594.135
1139	Cyp3a13	ENSMUSG00000029727.7	0.00110738	4.60402e-05	24	8	175.217	881.245	943.256	977.935	1072.46	1064.06	1232.81	1071.22	1160.54	954.302	1311.12	1263.39	1053.71	845.798	825.033	1026.35	787.339	763.394	712.718	881.694	966.5	633.899	703.49	536.652	635.282
1140	3110082I17Rik	ENSMUSG00000053553.11	0.00110738	4.60402e-05	24	20	7.05028	30.4281	27.8842	26.821	25.299	20.2486	13.988	20.4349	21.4193	18.6541	23.3372	26.5865	28.0146	26.7191	21.5413	21.9038	18.4872	32.9523	34.0403	31.3956	31.996	36.3216	35.1306	28.698	39.1406
1141	Eif2ak1	ENSMUSG00000029613.15	0.00110738	4.60402e-05	24	4	24.2614	277.364	294.227	274.399	294.788	269.306	306.804	331.261	286.24	269.011	270.499	240.342	272.916	236.787	239.109	245.114	255.559	222.428	235.091	251.165	260.381	254.251	281.923	263.065	229.826
1142	Ccz1	ENSMUSG00000029617.10	0.00110738	4.60402e-05	24	4	35.0015	324.176	295.188	317.726	302.488	321.952	303.074	314.052	333.946	281.774	337.328	320.101	281.953	237.708	238.032	268.061	238.159	245.311	280.832	252.909	250.452	294.032	276.653	293.676	270.974
1143	Mgam	ENSMUSG00000068587.10	0.00110738	4.60402e-05	24	2	205.145	1967.3	2041.32	1957.93	1676.33	1577.36	1657.12	1793.97	1829.4	1503.12	1566.77	1344.21	1315.78	1518.38	1452.96	1430.01	1217.98	1415.12	1460.54	1121.52	1432.1	1384.55	1531.69	1507.6	1650.93
1144	Aqp1	ENSMUSG00000004655.5	0.00110738	4.60402e-05	24	14	126.744	859.009	803.835	984.124	973.461	1059	1047.24	933.553	878.191	1047.57	892.117	998.588	1161.25	1296.34	1353.87	1226.62	1407.2	1167.97	1120.14	1441.58	1152.96	1119.05	1153.16	1229.23	1084.9
1145	Cntn3	ENSMUSG00000030075.10	0.00110738	4.60402e-05	24	10	5.82161	23.4062	24.9996	24.7579	29.6988	20.2486	31.7062	29.0391	32.129	38.2899	42.4312	38.2845	36.1479	24.8764	33.3891	34.4203	29.3621	20.1375	31.9127	33.1398	34.2026	22.4848	18.4436	19.132	17.0613
1146	Zfp384	ENSMUSG00000038346.18	0.00110738	4.60402e-05	24	6	33.0546	253.958	253.843	283.684	268.389	296.641	261.11	278.56	284.293	260.175	274.742	256.294	290.087	224.809	212.182	234.684	240.334	206.867	231.899	239.828	216.249	198.04	229.227	214.278	257.927
1147	C2cd5	ENSMUSG00000030279.15	0.00110738	4.60402e-05	24	4	37.218	218.848	205.766	192.905	195.792	182.237	177.182	203.274	210.299	199.304	195.184	174.407	159.954	134.517	114.169	132.466	97.8736	152.862	169.138	115.117	126.881	159.123	157.209	161.665	150.541
1148	Ppp1r12c	ENSMUSG00000019254.16	0.00110738	4.60402e-05	24	14	56.1244	273.853	283.65	265.115	270.589	385.735	331.983	322.656	285.266	383.881	395.671	387.099	412.086	445.012	436.212	379.666	478.493	449.432	372.315	398.55	350.853	403.862	382.923	361.594	377.356
1149	Ube2m	ENSMUSG00000005575.16	0.00110738	4.60402e-05	24	16	48.6455	222.359	230.766	198.063	246.39	215.647	248.987	219.406	240.48	266.066	223.825	279.69	265.687	284.697	304.81	295.18	353.433	288.332	285.087	320.933	330.993	371	288.071	319.504	274.988
1150	Ppp1r37	ENSMUSG00000051403.9	0.00110738	4.60402e-05	24	14	66.7592	224.7	233.651	243.452	254.09	383.71	324.522	235.539	250.216	390.753	357.483	372.211	396.723	490.158	435.135	393.226	450.219	414.649	344.658	399.422	306.721	409.916	337.254	381.683	320.15
1151	2200002D01Rik	ENSMUSG00000030587.5	0.00110738	4.60402e-05	24	10	128.433	338.22	368.264	423.978	313.487	596.32	443.887	415.151	349.524	808.015	544.181	590.22	642.529	515.956	639.778	568.457	527.43	403.665	395.718	419.481	305.617	353.704	363.602	381.683	338.215
1152	Chd2	ENSMUSG00000078671.11	0.00110738	4.60402e-05	24	2	60.024	358.115	441.34	393.031	406.983	370.548	414.978	431.284	401.125	329.882	359.605	363.703	306.353	298.517	271.421	285.793	272.959	294.74	308.49	232.851	301.204	314.788	415.419	330.983	283.017
1153	Wdr11	ENSMUSG00000042055.13	0.00110738	4.60402e-05	24	2	38.7673	370.989	414.417	428.104	365.185	297.654	307.737	408.698	365.102	353.445	354.301	317.974	317.198	234.023	276.806	265.975	235.984	248.057	270.195	286.921	265.898	273.277	295.097	271.674	310.114
1154	Tcim	ENSMUSG00000056313.5	0.00110738	4.60402e-05	24	14	105.41	216.508	223.074	186.715	340.986	337.138	365.554	271.031	349.524	334.791	277.925	286.07	429.256	492	663.473	601.834	645.966	484.215	560.601	520.644	527.383	438.454	492.707	498.388	361.298
1155	Fam149a	ENSMUSG00000070044.15	0.00110738	4.60402e-05	24	0	7.77353	44.4719	43.2686	43.3262	31.8987	36.4474	31.7062	31.1901	36.0234	23.563	22.2764	26.5865	32.5331	27.6405	23.6955	23.9899	17.3998	30.2062	37.2315	26.163	25.3762	43.2401	34.2523	40.1772	30.1082
1156	Slc25a42	ENSMUSG00000002346.16	0.00110738	4.60402e-05	24	14	37.3325	117.031	100.96	117.6	125.395	146.802	159.464	153.8	126.569	150.214	145.327	199.93	158.147	210.989	222.953	189.833	215.322	214.19	140.416	211.048	178.736	147.016	121.201	170.275	122.44
1157	Kcnk1	ENSMUSG00000033998.9	0.00110738	4.60402e-05	24	14	61.0823	287.897	231.727	231.073	269.489	282.467	281.626	276.409	259.952	262.139	257.77	277.563	304.546	430.27	460.985	414.087	457.831	438.448	399.973	373.259	371.816	331.219	367.993	352.029	340.222
1158	Bcl9l	ENSMUSG00000063382.6	0.00110738	4.60402e-05	24	14	52.8479	57.3453	77.8835	75.3051	120.995	185.274	167.856	93.5704	111.965	161.996	172.907	152.075	178.932	257.056	290.808	239.899	277.309	238.904	207.433	245.06	165.497	207.552	277.532	205.669	141.508
1159	Plet1os	ENSMUSG00000101304.1	0.00110738	4.60402e-05	24	18	43.7385	46.8125	88.4603	50.5473	97.896	64.7953	69.0076	55.9271	94.4396	62.8347	55.1606	54.2364	82.2364	112.405	130.325	95.9597	112.011	193.137	115.95	134.304	158.877	120.207	130.861	155.926	130.469
1160	Pts	ENSMUSG00000032067.6	0.00110738	4.60402e-05	24	2	53.8557	429.505	417.302	409.536	354.186	270.318	314.264	375.357	403.072	338.718	320.356	349.878	280.146	196.247	205.72	184.618	169.648	222.428	218.07	226.746	243.832	268.088	202.879	201.842	225.811
1161	Gm16124	ENSMUSG00000086914.1	0.00110738	4.60402e-05	24	6	4.15453	7.02187	4.80762	10.3158	9.8996	9.11185	8.39282	11.8307	10.7096	11.7815	8.48625	8.50767	6.32588	0.921349	5.38533	4.17216	5.43742	1.83068	2.12752	1.7442	2.20662	5.18881	7.02612	0	3.01082
1162	Ppcdc	ENSMUSG00000063849.6	0.00110738	4.60402e-05	24	6	23.2714	127.564	95.191	117.6	86.8965	126.553	124.027	143.044	121.701	124.688	125.172	120.171	116.577	84.7641	89.3966	106.39	90.2612	87.8727	86.1644	87.2101	67.302	96.8577	91.3395	94.7033	76.274
1163	Tipin	ENSMUSG00000032397.7	0.00110738	4.60402e-05	24	22	16.8492	66.7078	72.1144	70.1472	57.1977	52.6462	56.8847	45.1719	40.8914	48.1078	51.9783	49.9826	35.2442	41.4607	29.0808	38.5925	33.712	65.9045	55.3154	67.1518	70.6119	78.6969	55.3307	71.7449	76.274
1164	Ccnb2	ENSMUSG00000032218.7	0.00110738	4.60402e-05	24	6	53.3845	102.987	124.037	121.726	68.1972	123.516	136.15	120.458	101.255	133.524	129.415	128.679	78.6216	38.6967	46.3139	51.109	38.062	32.0369	41.4866	17.442	40.8225	57.9417	50.9393	39.2206	67.2416
1165	Acaa1b	ENSMUSG00000010651.4	0.00110738	4.60402e-05	24	16	25.3007	64.3672	60.5761	45.3894	91.2963	58.7208	69.9402	63.4558	56.4691	78.5434	62.5861	95.7113	66.8736	97.663	99.0901	73.0128	92.4362	114.418	111.695	129.071	110.331	102.911	74.6525	132.011	88.3173
1166	Gm20300	ENSMUSG00000111080.1	0.00110738	4.60402e-05	24	2	23.003	176.717	163.459	150.61	159.494	136.678	105.376	173.159	137.278	128.615	101.835	145.694	99.4067	81.0787	87.2424	93.8736	97.8736	109.841	144.671	103.78	119.158	127.991	117.688	129.141	123.444
1167	Amd1	ENSMUSG00000075232.6	0.00110738	4.60402e-05	24	16	127.363	333.539	311.534	280.589	325.587	319.927	295.614	305.448	289.161	271.956	385.063	294.578	355.153	515.956	607.466	487.1	654.666	511.675	419.121	464.83	530.693	415.969	418.932	518.477	403.45
1168	Snx3	ENSMUSG00000019804.12	0.00110738	4.60402e-05	24	20	39.269	425.994	445.186	371.368	424.583	426.232	418.709	421.604	405.993	397.626	340.511	345.624	397.627	480.023	438.366	450.593	610.079	480.554	453.161	458.725	567.102	521.475	497.098	528.043	541.947
1169	Slc29a3	ENSMUSG00000020100.15	0.00110738	4.60402e-05	24	2	12.0002	111.18	142.306	99.0314	118.795	90.106	93.2536	115.081	106.123	99.161	109.26	95.7113	80.429	77.3933	68.9323	69.8837	68.5115	69.5659	87.2282	91.5706	77.2318	83.8857	93.0961	81.3109	85.3065
1170	Pbld1	ENSMUSG00000112129.1	0.00110738	4.60402e-05	24	4	27.2802	77.2406	86.5373	70.1472	109.996	79.9818	129.622	109.703	89.5716	64.7983	115.625	102.092	78.6216	46.0675	40.9285	52.152	46.7619	48.513	64.8893	52.3261	35.306	65.7249	74.6525	56.4393	49.1767
1171	Pfkl	ENSMUSG00000020277.10	0.00110738	4.60402e-05	24	12	99.8252	444.719	481.724	454.925	468.581	706.674	568.847	501.193	469.277	761.871	667.231	596.6	722.957	676.27	744.253	720.74	760.152	551.95	564.856	641.866	521.866	604.496	575.263	522.303	548.972
1172	1500009L16Rik	ENSMUSG00000087651.3	0.00110738	4.60402e-05	24	20	7.85124	22.2359	32.6919	16.5052	27.4989	22.2734	14.9206	20.4349	15.5777	13.7451	15.9117	15.9519	13.5555	23.9551	22.6184	20.8608	25.0121	33.8676	31.9127	27.0351	36.4093	35.4569	17.5653	35.3942	29.1046
1173	Prim1	ENSMUSG00000025395.14	0.00110738	4.60402e-05	24	0	19.9287	80.7515	91.3449	91.8103	59.3976	59.7332	43.8292	66.6823	85.6772	45.1624	42.4312	49.9826	48.7996	47.9102	37.6973	36.5064	28.2746	71.3966	64.8893	60.175	68.4053	75.2377	80.8003	95.6599	94.3389
1174	Dusp18	ENSMUSG00000047205.12	0.00110738	4.60402e-05	24	2	18.4755	139.267	112.498	127.915	64.8974	63.7829	79.2655	118.307	89.5716	87.3795	72.1331	99.9651	66.8736	51.5956	59.2387	45.8937	51.1118	71.3966	58.5067	62.7913	62.8887	76.1025	97.4874	82.2675	77.2776
1175	Erlec1	ENSMUSG00000020311.17	0.00110738	4.60402e-05	24	8	26.7015	279.705	271.15	224.884	216.691	246.02	238.729	324.808	297.923	279.811	301.262	264.801	250.324	194.405	245.571	239.899	225.109	218.766	221.262	193.606	221.766	211.876	211.662	181.754	190.685
1176	Stc2	ENSMUSG00000020303.2	0.00110738	4.60402e-05	24	6	29.3862	154.481	124.998	123.789	138.594	129.591	118.432	154.875	164.539	160.032	146.388	159.519	131.94	131.753	103.398	119.95	85.9113	89.7034	98.9295	93.3148	76.1285	94.2633	118.566	88.0071	103.371
1177	Pank3	ENSMUSG00000018846.8	0.00110738	4.60402e-05	24	14	232.801	864.861	819.219	822.167	842.566	883.849	836.484	705.542	927.845	936.63	971.675	1230.42	883.816	1272.38	1563.9	1396.63	1238.64	1366.6	1149.92	825.007	1412.24	875.179	938.865	1156.53	884.177
1178	Slc22a4	ENSMUSG00000020334.6	0.00110738	4.60402e-05	24	6	8.43124	12.8734	25.9612	17.5368	21.9991	21.261	19.5832	40.8698	20.4457	24.5448	23.3372	37.2211	25.3035	11.9775	15.0789	13.5595	10.8749	3.66136	6.38255	3.4884	15.4464	9.51281	14.9305	10.5226	11.0397
1179	Alkbh5	ENSMUSG00000042650.3	0.00110738	4.60402e-05	24	14	47.2648	429.505	433.648	386.841	501.58	515.326	474.661	514.099	511.142	464.388	552.667	450.907	531.374	568.472	629.007	553.854	645.966	616.024	541.453	549.424	567.102	460.074	523.446	560.567	492.77
1180	Nlrp1b	ENSMUSG00000070390.12	0.00110738	4.60402e-05	24	4	13.9539	62.0265	52.8839	61.8946	46.1981	44.5468	63.4124	46.2474	55.4954	43.1989	45.6136	54.2364	45.1848	24.8764	23.6955	33.3773	23.9247	35.6983	44.6778	23.5467	31.996	33.7272	43.9132	31.5678	40.1442
1181	Slfn9	ENSMUSG00000069793.12	0.00110738	4.60402e-05	24	22	36.7985	153.311	170.19	143.389	115.495	91.1185	64.3449	87.1172	109.044	77.5616	77.437	90.394	103.021	108.719	66.7781	75.0989	50.0243	113.502	110.631	102.036	134.604	134.044	120.322	163.578	214.772
1182	Tmem94	ENSMUSG00000020747.18	0.00110738	4.60402e-05	24	8	88.4366	482.169	447.109	487.936	475.181	645.929	586.565	491.513	400.151	693.145	620.557	658.281	628.069	470.809	468.524	531.95	489.368	407.327	436.141	387.213	318.857	427.212	472.506	373.074	438.576
1183	Pgs1	ENSMUSG00000017715.11	0.00110738	4.60402e-05	24	14	40.9051	117.031	121.152	132.042	117.695	187.299	125.892	138.742	119.753	153.16	193.062	183.978	213.273	239.551	249.88	174.188	229.459	227.92	187.221	193.606	186.46	160.853	149.305	210.452	193.696
1184	Rsad2	ENSMUSG00000020641.16	0.00110738	4.60402e-05	24	22	27.6846	85.4328	128.844	113.474	85.7965	55.6835	70.8727	61.3047	54.5219	55.9622	48.7959	35.0941	38.859	60.809	54.9304	42.7646	54.3742	119.91	103.184	71.5123	79.4384	70.0489	106.27	94.7033	74.2668
1185	Scin	ENSMUSG00000002565.16	0.00110738	4.60402e-05	24	4	109.251	605.051	724.028	767.493	602.775	728.948	627.596	619.5	694.18	498.75	540.998	647.646	556.677	386.045	476.064	473.54	444.781	505.268	451.034	413.376	564.895	487.748	554.185	461.081	488.756
1186	Fut8	ENSMUSG00000021065.16	0.00110738	4.60402e-05	24	2	84.5631	624.947	606.722	699.409	476.281	472.804	442.954	566.8	508.221	551.767	566.457	473.239	363.286	364.854	340.353	318.127	299.058	421.057	430.822	395.934	348.646	417.699	558.576	472.56	370.33
1187	Entpd5	ENSMUSG00000021236.16	0.00110738	4.60402e-05	24	0	272.377	2625.01	2993.23	2879.13	2677.29	2207.09	2342.53	2517.8	2676.44	2072.56	2415.4	2334.29	1949.27	2084.09	1951.64	2005.77	1843.29	2055.86	2328.57	2553.51	2379.84	2258	2703.3	2445.07	2421.7
1188	Ifi27l2b	ENSMUSG00000021208.9	0.00110738	4.60402e-05	24	10	57.7371	223.53	251.919	265.115	200.192	311.828	337.578	249.521	226.85	412.353	333.085	279.69	307.257	289.304	418.979	284.75	325.158	254.465	217.007	255.526	227.282	216.2	211.662	198.016	212.764
1189	Hsp90aa1	ENSMUSG00000021270.13	0.00110738	4.60402e-05	24	16	544.596	912.843	801.912	843.83	744.67	766.408	722.715	711.995	762.332	670.564	627.982	680.614	1075.4	2406.56	2197.22	1396.63	3883.41	2242.58	1417.99	1493.91	2566.3	1223.69	1007.37	1402.37	1316.73
1190	2810029C07Rik	ENSMUSG00000096995.2	0.00110738	4.60402e-05	24	0	2.2237	9.3625	5.76915	6.18946	5.49978	7.08699	3.73014	4.30209	5.84163	2.94538	4.24312	1.06346	0.903697	2.76405	2.15413	2.08608	0	3.66136	5.31879	3.4884	2.20662	6.91841	5.26959	5.73959	3.01082
1191	Tbce	ENSMUSG00000039233.12	0.00110738	4.60402e-05	24	2	34.6445	264.49	269.227	240.357	199.092	187.299	212.618	226.935	216.14	203.231	189.88	260.547	178.028	131.753	109.861	155.413	115.273	138.216	154.245	139.536	144.534	124.531	157.209	167.405	181.653
1192	Msh3	ENSMUSG00000014850.15	0.00110738	4.60402e-05	24	2	17.2782	143.948	127.883	157.831	126.495	112.379	108.174	117.232	141.173	99.161	103.957	116.981	99.4067	73.7079	96.936	83.4432	77.2114	76.8886	115.95	81.1054	84.955	88.2097	104.513	81.3109	87.3137
1193	Cenpk	ENSMUSG00000021714.15	0.00110738	4.60402e-05	24	2	5.11516	28.0875	44.2302	29.9157	20.8991	23.2858	15.8531	18.2839	21.4193	18.6541	21.2156	19.1423	16.2665	11.0562	9.6936	8.34432	11.9623	14.6455	9.57382	8.72101	16.5497	13.8368	13.174	21.0452	20.0721
1194	Pxk	ENSMUSG00000033885.15	0.00110738	4.60402e-05	24	16	63.2111	304.281	292.304	281.62	371.785	331.064	353.431	305.448	347.577	312.21	363.848	319.038	325.331	430.27	426.519	353.591	390.407	498.861	396.782	450.876	467.804	383.107	404.88	421.86	387.392
1195	Ghitm	ENSMUSG00000041028.16	0.00110738	4.60402e-05	24	22	183.851	1974.32	2237.47	2254	2031.62	1896.28	1871.6	1940.24	2038.73	1845.77	1728.01	1745.14	1963.73	1934.83	2033.5	1889.99	1857.42	2205.97	2072.2	1884.61	2168.01	2089.36	2231.67	2489.07	2230.01
1196	Slc25a37	ENSMUSG00000034248.7	0.00110738	4.60402e-05	24	20	86.4247	454.081	543.262	580.778	510.379	469.766	428.034	458.172	451.752	332.827	416.887	362.639	424.738	566.63	596.695	458.938	577.454	733.188	537.198	607.854	647.644	464.398	583.168	668.663	618.221
1197	R3hcc1	ENSMUSG00000034194.18	0.00110738	4.60402e-05	24	6	7.85234	47.9828	47.1147	49.5157	49.498	63.7829	55.0196	48.3985	58.4163	57.9257	50.9175	62.7441	47.8959	46.9888	44.1597	51.109	42.4119	31.1216	40.4228	41.8608	38.6159	38.0513	51.8176	39.2206	36.1298
1198	Prkaa1	ENSMUSG00000050697.9	0.00110738	4.60402e-05	24	2	99.7714	626.117	614.414	702.504	611.575	408.008	497.041	570.026	636.737	387.808	429.616	411.559	444.619	412.764	393.129	341.074	338.208	428.379	389.336	400.294	409.328	348.515	541.011	506.998	434.561
1199	Zfp7	ENSMUSG00000033669.8	0.00110738	4.60402e-05	24	16	53.4528	141.608	115.383	117.6	123.195	93.1433	140.813	138.742	100.281	153.16	121.99	161.646	163.569	233.101	256.342	180.446	224.022	238.904	211.688	182.269	180.943	183.338	215.175	227.671	140.505
1200	Pick1	ENSMUSG00000068206.13	0.00110738	4.60402e-05	24	14	16.1986	59.6859	58.653	74.2735	45.0982	73.9072	52.222	65.6068	61.3371	81.4887	66.8292	87.2036	93.0808	95.8203	118.477	91.7875	105.486	89.7034	69.1443	81.9775	70.6119	75.2377	57.9655	67.9185	81.2921
1201	Mrtfa	ENSMUSG00000042292.18	0.00110738	4.60402e-05	24	14	13.7726	100.647	90.3833	91.8103	106.696	107.317	110.039	105.401	83.73	124.688	110.321	103.156	131.036	145.573	145.404	123.079	146.81	123.571	121.268	124.71	110.331	102.911	117.688	122.445	124.447
1202	Creld2	ENSMUSG00000023272.4	0.00110738	4.60402e-05	24	18	88.0387	93.625	127.883	122.758	120.995	125.541	96.9837	78.5131	88.598	98.1792	78.4978	89.3306	121.095	255.214	225.107	148.112	251.209	303.893	170.201	226.746	248.245	225.713	181.801	206.625	246.887
1203	Espl1	ENSMUSG00000058290.4	0.00110738	4.60402e-05	24	4	23.2927	79.5812	86.5373	74.2735	37.3985	40.4971	49.4244	63.4558	46.733	63.8165	53.039	62.7441	37.0516	18.427	17.2331	27.119	18.4872	14.6455	31.9127	17.442	15.4464	33.7272	28.1045	24.8716	48.1731
1204	Abcf3	ENSMUSG00000003234.16	0.00110738	4.60402e-05	24	14	34.5108	162.673	168.267	149.579	168.293	230.833	233.134	186.065	207.378	225.812	184.576	199.93	246.709	263.506	310.195	275.363	299.058	237.073	210.624	283.433	233.902	223.983	209.905	244.889	201.725
1205	Psmd2	ENSMUSG00000006998.16	0.00110738	4.60402e-05	24	18	90.275	815.707	885.564	895.409	873.365	817.029	803.846	779.753	836.326	809.978	765.884	640.202	850.379	942.54	951.05	826.087	926.537	1012.37	872.282	1019.49	943.331	900.258	1023.18	963.295	982.53
1206	Slc12a8	ENSMUSG00000035506.16	0.00110738	4.60402e-05	24	6	88.6576	699.847	663.452	794.314	636.874	792.731	659.303	791.584	707.81	763.834	716.027	721.025	732.898	654.158	595.618	576.801	645.966	563.85	607.406	555.528	462.287	598.442	707.003	623.703	562.019
1207	Lrrc58	ENSMUSG00000034158.9	0.00110738	4.60402e-05	24	18	27.288	208.315	199.036	210.442	222.191	166.038	183.709	192.518	214.193	174.759	167.603	191.423	200.621	230.337	218.645	194.005	222.934	259.041	249.983	216.281	257.072	203.228	238.888	274.544	233.84
1208	Cip2a	ENSMUSG00000033031.13	0.00110738	4.60402e-05	24	4	27.6551	67.8781	90.3833	85.6209	38.4984	54.6711	75.5354	90.3438	79.8356	79.5251	75.3154	72.3152	43.3775	29.4832	29.0808	43.8077	27.1871	30.2062	36.1678	16.5699	27.5828	31.9976	46.548	49.7431	55.1983
1209	St3gal6	ENSMUSG00000022747.17	0.00110738	4.60402e-05	24	2	26.9949	157.992	170.19	145.452	194.692	116.429	109.107	150.573	125.595	126.651	156.995	149.948	98.503	55.2809	71.0864	73.0128	79.3864	66.8199	90.4194	67.1518	81.645	96.8577	111.54	84.1807	84.3029
1210	Rwdd2b	ENSMUSG00000041079.12	0.00110738	4.60402e-05	24	4	27.5362	115.861	127.883	124.821	76.9969	79.9818	72.7378	100.023	106.123	65.7801	78.4978	84.0132	69.5847	46.9888	38.7744	58.4102	48.9368	33.8676	51.0604	51.4539	36.4093	49.2937	48.3046	50.6998	49.1767
1211	Mlst8	ENSMUSG00000024142.15	0.00110738	4.60402e-05	24	4	20.3888	117.031	112.498	128.947	103.396	97.193	110.972	139.818	96.3868	84.4341	102.896	102.092	101.214	69.1012	67.8552	95.9597	85.9113	66.8199	65.953	78.4891	79.4384	73.5081	99.2439	70.7883	99.357
1212	Crebrf	ENSMUSG00000048249.14	0.00110738	4.60402e-05	24	2	66.3784	518.448	389.418	433.262	373.985	228.809	313.332	372.13	327.131	362.281	352.179	329.672	221.406	179.663	131.402	171.059	119.623	153.777	293.597	170.06	168.807	210.147	270.505	208.539	237.855
1213	Btnl6	ENSMUSG00000092618.2	0.00110738	4.60402e-05	24	12	107.919	510.256	504.801	439.452	593.976	604.419	724.58	519.477	658.157	730.453	852.868	701.883	821.461	644.944	763.64	898.057	643.791	572.088	665.913	626.168	696.189	471.317	598.098	551.958	599.153
1214	Tnxb	ENSMUSG00000033327.18	0.00110738	4.60402e-05	24	10	152.41	296.089	367.303	368.273	384.984	548.736	595.89	411.925	358.286	706.89	786.038	675.296	686.81	599.798	564.383	590.361	665.541	490.623	462.735	594.773	305.617	393.485	456.698	376.9	322.157
1215	Hspa1b	ENSMUSG00000090877.3	0.00110738	4.60402e-05	24	14	34.8803	12.8734	17.3074	17.5368	13.1995	9.11185	24.2459	20.4349	13.6305	13.7451	19.094	17.0153	28.9183	379.596	429.75	181.489	1755.2	138.216	19.1476	90.6985	118.054	25.944	40.4002	42.0904	28.101
1216	Gnl1	ENSMUSG00000024429.9	0.00110738	4.60402e-05	24	14	28.7074	122.883	99.9986	113.474	161.693	171.1	151.071	140.893	112.938	169.85	154.874	152.075	168.088	218.36	257.419	200.264	209.885	201.375	185.094	208.432	191.976	215.335	192.34	169.318	171.617
1217	Lama3	ENSMUSG00000024421.16	0.00110738	4.60402e-05	24	4	57.2392	263.32	206.728	202.189	305.788	180.212	225.674	225.859	221.008	141.378	224.886	180.788	159.051	130.832	85.0883	123.079	107.661	154.692	128.715	122.966	109.228	116.748	175.653	133.924	147.53
1218	B4galt6	ENSMUSG00000056124.5	0.00110738	4.60402e-05	24	20	27.1364	163.844	182.69	206.315	172.693	151.864	136.15	157.026	157.724	143.342	165.482	135.059	143.688	187.034	170.177	148.112	159.86	205.036	185.094	154.362	246.038	190.256	215.175	209.495	189.681
1219	Haus1	ENSMUSG00000041840.8	0.00110738	4.60402e-05	24	2	9.53421	38.6203	43.2686	38.1683	32.9987	28.348	29.8411	48.3985	37.9706	32.3991	26.5195	30.8403	28.0146	23.0337	14.0019	21.9038	20.6622	21.0528	11.7013	28.7793	25.3762	29.4032	46.548	34.4376	42.1514
1220	Syvn1	ENSMUSG00000024807.18	0.00110738	4.60402e-05	24	16	103.152	216.508	223.074	212.505	265.089	263.231	255.515	201.123	170.381	247.412	234.433	197.803	314.486	501.214	480.372	379.666	479.581	508.014	304.235	391.573	343.13	336.408	281.923	343.419	360.294
1221	Gm52981	ENSMUSG00000118086.1	0.00110738	4.60402e-05	24	0	10.5761	29.2578	31.7303	26.821	32.9987	12.1491	25.1785	23.6615	26.2873	13.7451	8.48625	6.38075	8.13327	10.1348	3.2312	9.38736	4.34994	17.3915	26.594	6.10471	22.0662	21.62	18.4436	18.1754	32.1154
1222	Rps6ka6	ENSMUSG00000025665.16	0.00110738	4.60402e-05	24	22	2.9618	9.3625	10.5768	8.25262	7.69969	7.08699	4.66268	5.37761	4.86802	4.90896	1.06078	3.19038	5.42218	6.44944	6.4624	2.08608	4.34994	7.32272	6.38255	8.72101	15.4464	7.78321	7.90438	14.349	12.0433
1223	Cnppd1	ENSMUSG00000033159.14	0.00136811	6.24659e-05	24	6	67.9341	305.451	298.073	346.61	323.387	360.424	366.486	378.584	330.052	445.734	357.483	389.226	347.923	222.966	249.88	308.74	239.247	210.528	284.023	272.095	226.179	275.872	259.088	250.629	273.984
1224	Col6a3	ENSMUSG00000048126.16	0.00136811	6.24659e-05	24	0	98.0179	444.719	546.146	572.525	453.182	434.331	503.569	535.61	418.65	343.627	391.428	316.911	418.412	342.742	249.88	272.233	387.145	395.427	434.013	554.656	314.444	511.962	657.82	474.473	539.94
1225	Hes6	ENSMUSG00000067071.8	0.00136811	6.24659e-05	24	12	23.9941	93.625	82.6911	95.9367	87.9964	169.075	144.543	103.25	126.569	154.141	111.382	147.821	168.088	174.135	179.87	178.36	202.272	118.994	123.396	135.176	119.158	143.557	111.54	128.184	115.415
1226	Cacybp	ENSMUSG00000014226.10	0.00136811	6.24659e-05	24	14	39.1625	117.031	115.383	119.663	135.295	127.566	135.218	117.232	138.252	112.906	130.476	119.107	162.665	253.371	267.113	195.048	378.445	240.735	182.966	173.548	268.105	170.366	155.453	171.231	156.562
1227	Pycr2	ENSMUSG00000026520.8	0.00136811	6.24659e-05	24	14	17.8937	46.8125	49.9993	37.1368	58.2976	87.0687	64.345	55.9271	49.6538	82.4705	61.5253	78.696	79.5253	117.933	95.859	103.261	119.623	103.433	78.7181	68.0239	101.505	86.4801	77.2873	98.5297	74.2668
1228	Bpnt1	ENSMUSG00000026617.16	0.00136811	6.24659e-05	24	20	69.7127	326.517	395.187	399.22	378.385	338.151	287.221	360.3	337.841	297.483	285.35	294.578	312.679	476.337	412.517	355.677	510.03	507.099	387.208	429.074	526.279	486.018	496.22	483.083	512.843
1229	Fam78a	ENSMUSG00000050592.8	0.00136811	6.24659e-05	24	14	12.9879	17.5547	24.9996	29.9157	46.1981	43.5344	54.0871	34.4167	30.1817	53.9986	32.8842	44.6653	53.3181	89.3709	73.2405	68.8406	70.6865	55.8358	63.8255	79.3612	62.8887	66.5897	66.7481	63.1355	55.1983
1230	Nek6	ENSMUSG00000026749.11	0.00136811	6.24659e-05	24	14	49.9008	232.892	259.612	200.126	254.09	305.753	283.491	237.69	281.372	251.339	259.891	320.101	373.227	359.326	401.746	349.418	437.169	389.02	293.597	321.805	377.332	319.112	274.019	367.334	306.1
1231	Aplnr	ENSMUSG00000044338.9	0.00136811	6.24659e-05	24	6	10.1231	24.5766	35.5764	27.8526	29.6988	46.5717	41.0316	33.3412	40.8914	34.3627	40.3097	30.8403	53.3181	15.6629	29.0808	29.2051	13.0498	8.23806	19.1476	23.5467	27.5828	19.0256	22.8349	19.132	27.0974
1232	Pcna	ENSMUSG00000027342.14	0.00136811	6.24659e-05	24	22	77.3831	421.312	404.802	461.115	354.186	303.728	266.705	279.636	290.134	284.72	218.521	252.04	286.472	304.045	303.733	274.319	330.595	355.152	396.782	340.119	399.399	403.862	353.062	393.162	428.54
1233	E2f1	ENSMUSG00000027490.17	0.00136811	6.24659e-05	24	22	12.6704	35.1094	32.6918	39.1999	25.299	21.261	13.988	26.888	26.2873	14.7269	22.2764	11.698	23.4961	25.7978	25.8496	13.5595	20.6622	43.021	48.9329	25.2909	30.8927	33.7272	44.7915	48.7866	53.1911
1234	Sgk2	ENSMUSG00000017868.16	0.00136811	6.24659e-05	24	12	86.85	126.394	164.421	161.958	331.087	429.269	373.947	358.149	482.908	394.68	361.726	398.797	482.574	508.585	562.229	551.768	616.604	402.75	364.869	526.749	442.428	381.377	346.036	439.079	346.244
1235	Ncoa3	ENSMUSG00000027678.17	0.00136811	6.24659e-05	24	16	48.7069	176.717	227.881	192.905	256.29	255.132	193.967	222.633	211.272	211.085	234.433	212.692	278.339	309.573	311.272	269.104	265.346	332.269	287.215	306.98	306.72	276.736	274.019	291.763	262.945
1236	Aurka	ENSMUSG00000027496.15	0.00136811	6.24659e-05	24	4	21.8189	58.5156	66.3452	55.7052	40.6983	49.6089	60.6148	92.4949	65.2315	56.9439	46.6744	65.9345	41.5701	13.8202	26.9267	29.2051	26.0996	20.1375	32.9765	22.6746	26.4795	24.2144	42.1567	23.915	46.1659
1237	Gm43667	ENSMUSG00000105135.1	0.00136811	6.24659e-05	24	4	4.69213	21.0656	25.9612	22.6947	18.6992	22.2734	17.7182	19.3594	17.5249	18.654	15.9117	18.0788	20.785	12.8989	17.2331	15.6456	5.43742	7.32272	10.6376	13.0815	13.2397	17.296	17.5653	13.3924	11.0397
1238	Slc25a44	ENSMUSG00000050144.13	0.00136811	6.24659e-05	24	16	71.1685	153.311	171.151	157.831	205.692	221.722	245.257	189.292	175.249	213.049	207.913	178.661	234.058	313.259	348.97	276.406	295.796	320.369	273.386	312.212	313.34	274.142	279.288	305.155	273.984
1239	Rprd2	ENSMUSG00000028106.13	0.00136811	6.24659e-05	24	4	51.1266	211.826	249.035	246.547	256.29	227.796	193.967	280.711	279.424	201.267	252.466	213.755	197.91	162.157	163.714	174.188	172.91	142.793	156.372	165.699	133.501	118.478	227.471	148.273	196.707
1240	Sf3b4	ENSMUSG00000068856.3	0.00136811	6.24659e-05	24	14	15.5706	56.175	51.9223	58.7999	78.0968	98.2054	62.4799	49.474	73.0203	87.3795	62.5861	89.3305	93.9845	113.326	154.021	101.175	100.049	97.0261	90.4194	101.164	94.8848	94.2633	78.1656	82.2675	119.429
1241	Chd1l	ENSMUSG00000028089.5	0.00136811	6.24659e-05	24	4	19.1087	102.987	101.922	111.41	82.4967	94.1557	94.1861	89.2683	87.6244	81.4887	99.7134	86.1402	92.1771	44.2248	77.5488	59.4533	78.2989	59.4971	71.2718	63.6634	33.0993	62.2657	72.0177	84.1807	67.2416
1242	Ampd2	ENSMUSG00000027889.17	0.00136811	6.24659e-05	24	16	53.0797	104.158	123.075	122.758	146.294	199.448	182.777	110.779	126.569	166.905	199.427	166.963	192.487	277.326	239.109	241.985	244.684	270.025	197.859	251.165	200.803	211.011	200.244	220.974	191.689
1243	Fam102b	ENSMUSG00000040339.10	0.00136811	6.24659e-05	24	18	87.5736	197.783	267.304	237.263	291.488	193.374	235.931	225.86	241.454	185.559	217.46	191.423	258.457	374.068	385.59	298.309	379.532	458.586	332.956	334.015	417.052	321.706	300.367	364.464	304.093
1244	AI838599	ENSMUSG00000085180.1	0.00136811	6.24659e-05	24	4	24.6417	70.2187	72.1144	64.9893	73.697	71.8823	71.8052	66.6823	67.1787	70.689	55.1606	70.1883	69.5847	32.2472	35.5432	61.5393	36.9745	21.0528	25.5302	40.1166	29.7894	39.7809	43.9132	22.0018	33.119
1245	Pole3	ENSMUSG00000028394.9	0.00136811	6.24659e-05	24	2	19.0778	134.586	137.498	134.105	131.995	128.578	143.611	132.289	132.41	104.07	100.774	101.029	104.829	99.5057	93.7048	108.476	114.186	94.2801	130.842	105.524	107.021	121.072	126.47	127.228	119.429
1246	Fbxo42	ENSMUSG00000028920.9	0.00136811	6.24659e-05	24	14	32.9658	115.861	99.9986	131.01	140.794	169.075	147.341	131.214	106.123	146.287	140.023	130.805	147.303	242.315	254.188	187.747	256.646	202.29	178.711	233.723	178.736	175.555	198.488	173.144	148.534
1247	Dvl1	ENSMUSG00000029071.16	0.00136811	6.24659e-05	24	14	43.3761	145.119	173.075	154.737	188.092	217.672	206.09	171.008	140.199	209.122	214.278	216.946	248.517	323.394	319.889	272.233	371.92	297.486	238.282	286.049	229.489	286.249	245.036	271.674	267.963
1248	Pus7	ENSMUSG00000057541.14	0.00136811	6.24659e-05	24	16	16.2583	86.6031	102.883	94.9051	85.7965	72.8948	73.6703	81.7396	79.8356	81.4887	102.896	111.663	108.444	134.517	112.015	101.175	118.536	127.232	96.802	124.71	132.397	86.4801	88.7047	112.879	122.44
1249	Chic2	ENSMUSG00000029229.8	0.00136811	6.24659e-05	24	2	14.141	112.35	121.152	101.094	101.196	100.23	94.1861	97.8725	110.017	95.2338	101.835	77.6325	77.7179	70.9439	84.0112	66.7545	65.2491	86.9574	81.9094	73.2565	100.401	93.3985	97.4874	101.4	99.357
1250	Cdkl2	ENSMUSG00000029403.14	0.00136811	6.24659e-05	24	4	12.2943	64.3672	60.5761	75.3051	65.9973	59.7332	66.21	55.9271	73.0203	54.9804	55.1606	47.8556	52.4144	42.3821	51.6992	53.195	54.3742	35.6983	46.8054	42.7329	33.0993	33.7272	46.548	43.047	38.137
1251	Rfc5	ENSMUSG00000029363.14	0.00136811	6.24659e-05	24	0	15.9114	113.52	142.306	103.158	89.0964	87.0687	102.579	70.9844	103.202	80.507	79.5585	79.7594	67.7773	65.4158	73.2405	71.9698	52.1993	86.9574	97.8658	79.3612	79.4384	93.3985	91.3395	90.8769	142.512
1252	Daglb	ENSMUSG00000039206.13	0.00136811	6.24659e-05	24	16	30.5128	77.2406	100.96	88.7156	123.195	129.591	127.757	98.948	106.123	130.578	131.537	119.107	140.073	190.719	192.795	161.671	148.985	202.29	140.416	194.478	131.294	142.692	149.305	147.316	126.454
1253	Brca2	ENSMUSG00000041147.10	0.00136811	6.24659e-05	24	2	10.2508	39.7906	51.9224	50.5473	25.299	33.4101	28.9086	31.1901	36.0234	28.472	20.1548	20.2057	21.6887	10.1348	14.0019	15.6456	10.8749	14.6455	27.6577	14.8257	31.996	31.9976	14.0522	23.915	38.137
1254	Akr1b8	ENSMUSG00000029762.6	0.00136811	6.24659e-05	24	2	66.8618	457.592	735.567	717.977	596.176	514.313	593.093	588.31	628.948	444.752	522.965	529.602	528.663	328	458.83	428.689	417.594	456.755	432.95	488.377	424.775	508.503	505.002	459.168	484.741
1255	Rnf103	ENSMUSG00000052656.12	0.00136811	6.24659e-05	24	2	59.1382	692.825	684.606	606.567	639.074	521.4	567.914	632.407	651.341	579.257	539.937	514.714	548.544	473.573	463.139	461.024	406.719	476.892	521.241	495.353	444.634	455.75	480.411	475.43	527.897
1256	Eefsec	ENSMUSG00000033216.9	0.00136811	6.24659e-05	24	22	13.6144	70.2187	53.8454	71.1788	57.1977	55.6835	53.1545	49.474	52.5746	55.9622	43.492	40.4114	52.4144	46.9888	42.0056	53.195	29.3621	62.2431	71.2718	55.8145	78.3351	76.9673	63.2351	75.5713	79.2849
1257	Bhlhe40	ENSMUSG00000030103.11	0.00136811	6.24659e-05	24	14	136.788	567.601	379.802	301.221	446.582	682.376	493.311	446.341	486.802	772.67	800.889	649.773	595.536	619.147	815.34	849.034	752.539	630.67	639.319	793.612	699.499	558.662	579.655	605.527	645.318
1258	Il17re	ENSMUSG00000043088.16	0.00136811	6.24659e-05	24	10	18.0732	93.625	81.7296	70.1472	92.3962	86.0563	109.107	82.8152	96.3868	107.997	136.841	136.123	123.806	100.427	128.171	117.864	112.011	99.7721	80.8456	102.036	79.4384	87.3449	72.0177	92.7901	76.274
1259	Sec13	ENSMUSG00000030298.10	0.00136811	6.24659e-05	24	14	40.0235	320.666	338.457	347.641	316.787	374.598	346.903	353.847	361.207	415.298	361.726	391.353	448.234	421.057	495.451	415.13	453.481	412.819	381.889	417.736	455.668	436.725	372.384	406.555	455.637
1260	Itfg2	ENSMUSG00000001518.12	0.00136811	6.24659e-05	24	4	18.8446	90.114	90.3833	91.8103	65.9973	72.8948	52.222	66.6823	57.4427	83.4523	66.8292	65.9344	53.3181	46.0675	56.0075	45.8937	30.4496	32.0369	43.6141	32.2677	36.4093	51.8881	53.5741	48.7865	47.1695
1261	Gm44216	ENSMUSG00000107425.1	0.00136811	6.24659e-05	24	2	3.21866	10.5328	11.5383	10.3158	5.49978	5.06214	6.52775	5.37761	8.76244	7.85434	4.24312	0	2.71109	0	0	1.04304	1.08749	0.915341	0	0	2.20662	0.864801	2.63479	0.956599	4.01442
1262	Med21	ENSMUSG00000030291.12	0.00136811	6.24659e-05	24	14	21.1592	69.0484	60.5761	56.7367	86.8965	71.8823	87.6583	63.4558	67.1787	84.4341	56.2214	92.5209	91.2734	96.7417	114.169	112.648	122.886	110.756	107.44	114.245	137.914	76.1025	72.896	101.4	83.2993
1263	Ppp1r13l	ENSMUSG00000040734.14	0.00136811	6.24659e-05	24	16	14.7817	12.8734	11.5383	7.22104	16.4993	9.11185	14.9206	5.37761	8.76244	14.7269	7.42546	18.0788	12.6518	39.618	46.3139	31.2912	32.6245	29.2909	18.0839	40.1166	33.0993	29.4032	28.1045	35.3942	32.1154
1264	Zfp574	ENSMUSG00000045252.11	0.00136811	6.24659e-05	24	14	13.4179	47.9828	39.4225	38.1683	52.7979	61.7581	60.6148	43.0209	35.0498	73.6344	62.5861	58.4902	57.8366	85.6855	77.5488	82.4001	78.2989	72.3119	67.0168	65.4076	43.0291	48.4289	67.6264	58.3526	55.1983
1265	Anks4b	ENSMUSG00000030909.6	0.00136811	6.24659e-05	24	10	145.947	395.565	380.764	317.726	449.882	718.823	536.208	505.495	656.209	783.47	720.27	712.518	715.728	571.236	650.548	779.151	618.779	444.856	543.58	596.517	605.718	408.186	470.75	467.777	501.803
1266	Kdm8	ENSMUSG00000030752.8	0.00136811	6.24659e-05	24	4	6.92705	21.0656	29.8073	31.9789	19.7992	22.2734	34.5038	34.4167	23.3665	21.5994	24.398	25.523	21.6887	15.6629	11.8477	19.8178	15.2248	9.1534	19.1476	19.1862	12.1364	16.4312	20.2001	11.4792	18.0649
1267	Gtf3c1	ENSMUSG00000032777.9	0.00136811	6.24659e-05	24	14	59.7957	279.705	347.111	262.021	321.187	392.822	368.351	367.828	347.577	351.481	390.367	346.688	460.885	535.304	551.458	439.12	458.919	518.998	364.869	494.481	401.605	394.349	379.41	404.641	395.421
1268	Sh2b1	ENSMUSG00000030733.10	0.00136811	6.24659e-05	24	12	49.2065	236.403	253.843	218.694	257.39	341.188	329.185	259.201	271.636	338.718	322.477	313.72	386.782	371.304	361.894	414.087	416.507	353.321	306.362	364.538	264.795	296.627	277.532	311.851	344.237
1269	Ppp4c	ENSMUSG00000030697.7	0.00136811	6.24659e-05	24	14	30.6707	225.87	230.766	247.578	284.888	300.691	306.804	247.37	287.213	314.173	268.377	274.372	336.175	335.371	364.049	350.461	375.182	319.454	303.171	345.352	350.853	347.65	294.219	330.983	314.129
1270	Pycard	ENSMUSG00000030793.4	0.00136811	6.24659e-05	24	0	64.3911	445.889	424.033	416.757	466.381	438.381	458.808	390.414	468.304	401.553	337.328	349.878	370.516	280.09	289.731	321.256	260.996	369.798	437.205	348.84	396.089	412.51	417.176	454.385	493.774
1271	Bag3	ENSMUSG00000030847.8	0.00136811	6.24659e-05	24	14	26.9058	108.839	123.075	93.8735	138.594	153.889	129.622	124.76	124.621	151.196	131.537	114.854	162.665	230.337	200.334	222.167	381.707	189.476	148.926	170.06	147.844	169.501	158.966	159.752	134.483
1272	Chid1	ENSMUSG00000025512.15	0.00136811	6.24659e-05	24	20	39.1071	145.119	192.305	180.526	156.194	149.839	137.083	157.026	149.935	145.305	126.233	129.742	176.221	196.247	191.718	144.982	197.922	259.957	212.752	190.118	249.348	230.037	221.323	278.37	242.873
1273	Elavl1	ENSMUSG00000040028.10	0.00136811	6.24659e-05	24	14	34.5649	197.783	212.497	217.663	226.591	220.709	244.324	237.69	219.061	201.267	233.372	229.707	281.953	316.023	341.43	284.75	336.033	352.406	253.174	290.41	306.721	267.224	272.262	287.936	271.977
1274	Ckap2	ENSMUSG00000037725.8	0.00136811	6.24659e-05	24	4	30.4096	65.5375	76.922	77.3683	25.299	67.8326	76.4679	83.8907	59.3899	71.6708	60.4645	53.1729	41.5701	21.191	26.9267	27.119	18.4872	19.2221	25.5302	17.442	18.7563	21.62	16.687	23.915	43.155
1275	Cldn23	ENSMUSG00000055976.6	0.00136811	6.24659e-05	24	2	27.1279	211.827	186.536	190.842	139.694	106.305	113.769	152.724	137.278	136.469	123.051	138.25	105.733	76.472	81.8571	86.5723	44.5869	72.3119	108.503	89.8264	114.744	121.072	119.444	83.2241	125.451
1276	Tlr3	ENSMUSG00000031639.12	0.00136811	6.24659e-05	24	4	45.7322	227.041	229.804	215.6	234.291	181.225	230.336	244.143	242.428	213.049	210.035	205.248	186.162	154.787	138.942	149.155	155.51	178.491	149.99	151.746	169.91	146.151	173.896	143.49	156.562
1277	Ankrd37	ENSMUSG00000050914.16	0.00136811	6.24659e-05	24	6	36.7113	118.201	53.8454	45.3894	52.7979	79.9818	28.9086	88.1928	89.5716	72.6526	81.6801	79.7594	33.4368	25.7978	11.8477	33.3773	18.4872	10.0687	20.2114	15.6978	17.653	12.1072	17.5653	9.56599	28.101
1278	Enpp6	ENSMUSG00000038173.15	0.00136811	6.24659e-05	24	22	3.95692	14.0437	15.3844	15.4736	16.4993	13.1616	8.39282	16.1328	12.6569	8.83613	11.6686	6.38075	11.7481	8.29214	12.9248	7.30128	13.0498	16.4761	17.0201	7.84891	13.2397	22.4848	25.4697	23.915	16.0577
1279	Ddx60	ENSMUSG00000037921.15	0.00136811	6.24659e-05	24	6	80.8504	162.673	174.998	181.558	68.1972	265.256	185.575	131.214	205.43	209.122	265.195	112.727	160.858	51.5956	121.709	127.251	80.4739	48.513	106.376	54.9424	46.3391	36.3216	56.2089	35.3942	47.1695
1280	Klhl26	ENSMUSG00000055707.13	0.00136811	6.24659e-05	24	16	13.0003	64.3672	61.5376	61.8946	72.597	61.7581	92.321	60.2292	58.4163	73.6344	65.7684	73.3787	84.9475	104.112	85.0883	87.6153	95.6987	88.788	78.7181	104.652	82.7483	85.6153	74.6525	82.2675	76.274
1281	Dda1	ENSMUSG00000074247.10	0.00136811	6.24659e-05	24	14	26.0921	90.114	94.2294	90.7788	87.9964	146.802	122.162	108.628	100.281	142.36	118.807	137.186	156.34	183.349	207.874	204.436	213.147	175.745	156.373	170.932	152.257	167.771	184.436	193.233	183.66
1282	Fcho1	ENSMUSG00000070000.13	0.00136811	6.24659e-05	24	20	14.6553	30.4281	44.2302	30.9473	47.2981	40.4971	39.1665	30.1146	24.3401	28.472	20.1548	26.5865	33.4368	61.7304	35.5432	23.9899	26.0996	44.8517	46.8054	55.8145	56.2689	70.9137	64.1133	61.2223	64.2308
1283	Pkn1	ENSMUSG00000057672.16	0.00136811	6.24659e-05	24	12	42.3525	172.036	213.458	180.526	210.091	231.846	201.428	181.763	184.011	275.884	263.074	246.722	276.531	276.405	286.5	270.147	249.034	258.126	240.409	235.467	185.356	205.823	226.592	186.537	211.761
1284	Zfp612	ENSMUSG00000044676.10	0.00136811	6.24659e-05	24	14	23.3677	60.8562	59.6146	53.642	89.0964	77.9569	70.8727	61.3047	73.0203	64.7983	88.0448	76.569	80.429	127.146	144.327	112.648	128.323	152.862	91.4832	100.292	143.43	95.1281	63.2351	103.313	85.3065
1285	Nup133	ENSMUSG00000039509.8	0.00136811	6.24659e-05	24	2	19.752	91.2843	138.46	123.789	84.6966	87.0687	97.9162	83.8907	103.202	91.3067	103.957	69.1248	72.2957	55.2809	67.8552	69.8837	52.1993	65.9045	69.1443	68.0239	68.4053	83.0209	97.4874	83.2241	103.371
1286	Eif3g	ENSMUSG00000070319.6	0.00136811	6.24659e-05	24	14	23.9596	167.355	169.228	180.526	164.993	208.56	197.697	163.479	184.985	203.231	175.029	196.74	225.924	262.584	255.265	250.33	268.609	205.036	217.007	229.363	209.629	236.091	204.636	219.061	212.764
1287	Kank2	ENSMUSG00000032194.9	0.00136811	6.24659e-05	24	14	23.3952	148.63	160.575	134.105	192.492	197.423	205.158	162.404	194.721	195.377	214.278	204.184	219.598	242.315	232.646	209.651	233.809	227.92	206.369	247.677	182.046	214.471	202.879	182.71	205.739
1288	Stt3a	ENSMUSG00000032116.18	0.00136811	6.24659e-05	24	20	118.778	970.189	963.448	869.619	1027.36	775.519	841.147	973.347	890.848	717.69	793.464	690.185	760.009	878.967	844.42	755.161	869.988	1037.08	972.275	915.706	1010.63	940.039	1017.91	986.254	1046.76
1289	Ei24	ENSMUSG00000062762.17	0.00136811	6.24659e-05	24	22	40.6136	622.606	630.76	587.999	656.673	564.934	582.835	636.709	612.397	507.587	562.214	509.397	544.025	618.225	571.923	592.447	582.892	609.617	623.362	606.982	724.875	658.978	633.229	661.01	625.246
1290	Heca	ENSMUSG00000039879.9	0.00136811	6.24659e-05	24	2	45.0344	380.351	388.456	364.147	356.385	326.002	357.161	354.922	365.102	284.72	346.875	326.482	272.013	249.686	243.417	281.621	245.772	262.703	313.809	230.235	258.175	262.035	309.149	260.195	258.93
1291	Map7	ENSMUSG00000019996.17	0.00136811	6.24659e-05	24	0	52.1046	455.251	444.224	430.168	368.485	333.089	280.693	390.414	337.841	315.155	288.532	324.355	307.257	365.776	314.503	295.18	272.959	358.813	299.98	351.457	321.063	416.834	416.298	403.685	368.323
1292	Tube1	ENSMUSG00000019845.8	0.00136811	6.24659e-05	24	0	7.88184	37.45	48.0763	33.0105	15.3994	13.1616	13.988	19.3594	21.4193	8.83613	19.094	14.8884	9.94067	6.44944	2.15413	10.4304	7.61239	7.32272	19.1476	4.3605	13.2397	20.7552	20.2001	16.2622	24.0865
1293	Abca7	ENSMUSG00000035722.15	0.00136811	6.24659e-05	24	14	59.0329	200.123	196.151	190.842	254.09	286.517	334.78	209.727	218.087	260.175	257.77	260.547	335.272	478.18	452.368	378.623	401.282	394.512	325.51	433.434	304.514	361.487	281.045	357.768	348.251
1294	Mknk2	ENSMUSG00000020190.13	0.00136811	6.24659e-05	24	14	145.09	564.09	561.531	604.504	554.378	771.47	638.787	691.56	564.691	991.61	781.795	818.863	850.379	982.158	1218.16	791.667	986.349	883.304	721.228	784.891	607.924	748.918	873.873	771.976	647.326
1295	Xpot	ENSMUSG00000034667.8	0.00136811	6.24659e-05	24	18	46.5024	237.573	266.342	240.357	283.788	225.771	234.066	219.406	238.533	227.776	228.068	209.501	274.724	291.146	306.964	299.352	308.846	384.443	263.812	324.421	319.96	275.007	278.41	330.983	299.075
1296	Ppia	ENSMUSG00000071866.12	0.00136811	6.24659e-05	24	10	236.475	2090.18	2193.24	2307.64	1849.03	2440.96	2237.15	2089.74	2377.54	2962.07	2389.94	2744.79	2529.45	2229.66	2547.26	2347.88	2415.3	1950.59	2228.57	2043.33	2223.17	2232.05	1912.86	1895.02	2041.33
1297	Sh3pxd2b	ENSMUSG00000040711.8	0.00136811	6.24659e-05	24	22	21.6492	143.948	124.037	139.263	139.694	130.603	125.892	116.156	128.516	80.507	101.835	105.282	96.6956	105.955	101.244	101.175	116.361	118.079	158.5	138.664	144.534	150.475	158.088	120.531	135.487
1298	Tnip1	ENSMUSG00000020400.17	0.00136811	6.24659e-05	24	10	39.8909	154.481	183.651	162.989	155.094	211.597	217.281	194.669	176.222	246.43	252.466	208.438	253.939	206.382	244.494	216.952	240.334	178.491	160.627	201.455	142.327	179.879	165.114	141.577	179.645
1299	Llgl1	ENSMUSG00000020536.12	0.00136811	6.24659e-05	24	14	22.6306	97.1359	90.3833	85.6209	106.696	126.553	115.634	104.326	80.8092	131.56	126.233	135.059	162.665	161.236	162.637	146.026	147.898	159.269	144.671	160.467	136.811	149.611	138.766	141.577	145.523
1300	Kdm6b	ENSMUSG00000018476.7	0.00136811	6.24659e-05	24	14	51.4121	106.498	97.114	105.221	133.095	173.125	169.721	104.326	127.542	176.723	198.366	162.709	206.947	276.405	273.575	282.664	269.696	202.29	217.007	288.665	161.083	191.986	234.497	219.061	199.718
1301	Senp3	ENSMUSG00000005204.12	0.00136811	6.24659e-05	24	14	31.7916	257.469	290.38	255.831	304.688	320.94	287.221	265.654	339.788	308.283	332.024	293.515	326.235	350.113	395.284	362.978	367.57	343.253	354.231	385.469	357.473	332.084	299.488	359.681	334.201
1302	Kctd11	ENSMUSG00000046731.5	0.00136811	6.24659e-05	24	14	13.304	21.0656	41.3456	33.0105	47.2981	52.6462	60.6148	34.4167	54.5219	58.9075	59.4037	32.9672	58.7403	76.472	73.2405	69.8837	77.2114	76.8886	60.6342	69.7681	82.7483	56.2121	50.0611	78.4411	58.2091
1303	Aatf	ENSMUSG00000018697.14	0.00136811	6.24659e-05	24	2	8.99554	67.8781	86.5373	95.9367	69.2972	65.8078	62.4799	70.9844	79.8356	72.6526	63.6468	62.7441	55.1255	53.4382	52.7763	47.9798	52.1993	63.1585	51.0604	54.9424	45.2358	66.5897	55.3307	53.5695	60.2163
1304	Acsf2	ENSMUSG00000076435.3	0.00136811	6.24659e-05	24	18	243.72	1512.04	1625.94	1693.85	1695.03	1653.29	1484.6	1459.48	1392.25	1557.12	1502.07	1496.29	1614.91	1953.26	1865.48	1689.72	1612.74	2020.16	1833.92	1873.27	1684.76	2058.23	2061.29	2088.26	1991.15
1305	Eme1	ENSMUSG00000039055.4	0.00136811	6.24659e-05	24	2	6.29349	18.725	19.2305	25.7894	13.1995	11.1367	18.6507	15.0573	14.6041	7.85434	14.8509	7.44421	10.8444	6.44944	5.38533	7.30128	2.17497	4.5767	8.51007	4.3605	7.72318	18.1608	4.39132	9.56599	21.0757
1306	Lasp1	ENSMUSG00000038366.15	0.00136811	6.24659e-05	24	14	175.35	1083.71	1117.29	1051.18	1285.85	1639.12	1476.2	1275.57	1349.42	1415.74	1418.26	1428.22	1691.72	1628.02	1810.55	1650.09	1673.64	1560.66	1681.8	1697.98	1635.11	1597.29	1508.86	1555.43	1413.08
1307	Smarcd2	ENSMUSG00000078619.10	0.00136811	6.24659e-05	24	14	43.0167	266.831	285.573	286.778	360.785	387.76	439.224	292.542	333.946	336.755	372.334	367.957	398.53	462.517	455.599	421.388	433.906	392.681	392.527	428.202	418.155	394.349	370.628	385.509	356.28
1308	F730043M19Rik	ENSMUSG00000052125.16	0.00136811	6.24659e-05	24	0	4.12775	23.4062	22.1151	21.6631	18.6992	15.1864	13.988	15.0573	14.6041	10.7997	6.36468	2.12692	9.03697	9.21349	10.7707	12.5165	11.9623	12.8148	15.9564	13.9536	24.2728	19.0256	15.8088	13.3924	16.0577
1309	Exd2	ENSMUSG00000032705.9	0.00136811	6.24659e-05	24	22	15.9319	160.333	187.497	137.2	158.394	135.665	139.88	131.214	146.041	134.506	153.813	123.361	115.673	124.382	129.248	136.638	130.498	154.692	141.48	145.641	133.501	165.177	155.453	177.927	155.559
1310	Aspg	ENSMUSG00000037686.6	0.00136811	6.24659e-05	24	12	69.4936	310.133	288.457	338.357	316.787	440.406	453.212	329.11	352.445	427.079	491.142	512.587	497.937	599.798	436.212	512.133	487.193	453.094	371.252	390.701	334.303	377.053	402.245	424.73	318.143
1311	Jag2	ENSMUSG00000002799.6	0.00136811	6.24659e-05	24	16	10.1662	14.0437	15.3844	21.6631	9.8996	14.174	16.7856	12.9063	17.5249	17.6723	16.9725	15.9519	29.822	46.0675	28.0037	28.1621	35.887	39.3596	27.6577	31.3956	30.8927	30.268	36.0089	22.9584	22.0793
1312	Cdca7l	ENSMUSG00000021175.15	0.00136811	6.24659e-05	24	0	10.8394	50.3234	43.2686	43.3262	41.7983	26.3231	27.9761	36.5677	26.2873	32.3991	25.4587	23.3961	19.8813	23.0337	20.4643	17.7317	16.3123	20.1375	44.6778	34.0119	45.2358	45.8345	47.4263	41.1338	49.1767
1313	H2ac6	ENSMUSG00000069270.6	0.00136811	6.24659e-05	24	0	4.07387	9.3625	21.1535	28.8842	13.1995	9.11185	7.46028	3.22656	11.6832	6.87254	3.18234	7.44421	0.903697	1.8427	3.2312	4.17216	2.17497	10.0687	5.31879	3.4884	5.51656	10.3776	7.90438	6.69619	11.0397
1314	Clptm1l	ENSMUSG00000021610.8	0.00136811	6.24659e-05	24	22	52.4894	716.231	753.836	752.02	719.371	712.749	682.616	703.391	702.942	607.729	631.164	574.268	663.313	683.641	661.319	656.072	715.565	710.304	672.295	795.356	770.111	708.272	786.925	737.538	787.831
1315	Dhfr	ENSMUSG00000021707.5	0.00136811	6.24659e-05	24	0	18.0273	113.52	108.652	126.884	74.797	84.0315	71.8052	80.6641	73.0203	81.4887	64.7076	73.3787	66.8736	51.5956	50.6221	42.7646	39.1495	55.8358	78.7181	49.7097	69.5086	53.6177	84.3134	94.7033	87.3137
1316	Ocln	ENSMUSG00000021638.12	0.00136811	6.24659e-05	24	2	72.7562	580.475	604.799	594.188	552.178	496.089	447.617	589.386	476.093	400.571	486.898	414.749	419.315	421.978	393.129	319.17	322.983	427.464	447.842	389.829	486.56	450.561	518.176	484.039	403.45
1317	Nln	ENSMUSG00000021710.11	0.00136811	6.24659e-05	24	2	24.1425	248.106	234.612	249.642	197.992	191.349	192.102	220.482	212.246	209.122	213.217	202.057	172.606	155.708	166.945	179.403	156.598	143.708	178.711	164.827	162.187	185.067	219.566	180.797	174.627
1318	Tspan14	ENSMUSG00000037824.6	0.00136811	6.24659e-05	24	22	24.6338	218.848	249.035	232.105	192.492	190.336	223.809	198.971	177.196	161.996	160.178	166.963	180.739	196.247	186.333	156.456	201.185	207.782	195.732	211.921	188.666	243.009	223.958	216.191	233.84
1319	Hnrnpc	ENSMUSG00000060373.15	0.00136811	6.24659e-05	24	18	121.288	724.423	738.451	714.883	790.868	685.413	747.894	637.784	749.675	619.511	614.192	692.312	801.579	855.933	773.334	761.419	925.45	1048.07	831.859	881.694	1107.72	891.61	788.682	927.901	946.4
1320	Samd12	ENSMUSG00000058656.13	0.00136811	6.24659e-05	24	20	47.2276	162.673	115.383	114.505	97.896	55.6835	68.0751	115.081	72.0467	78.5434	71.0723	74.4421	78.6216	107.798	85.0883	89.7014	82.6488	215.105	172.329	88.9543	172.117	143.557	141.401	159.752	172.62
1321	Ppp1r16a	ENSMUSG00000033819.16	0.00136811	6.24659e-05	24	14	32.8536	113.52	120.191	104.189	107.796	179.2	157.599	92.4949	110.991	189.486	135.78	158.455	212.369	219.281	225.107	198.178	215.322	188.56	185.094	209.304	150.05	182.473	176.531	195.146	166.599
1322	Csnk1e	ENSMUSG00000022433.20	0.00136811	6.24659e-05	24	16	48.9038	100.647	70.1913	87.684	104.496	113.392	168.789	121.534	98.3341	137.451	146.388	151.011	147.303	194.405	210.028	173.145	221.847	211.444	158.5	201.455	199.699	178.149	171.262	207.582	147.53
1323	Cyp2d26	ENSMUSG00000022445.7	0.00136811	6.24659e-05	24	10	50.3793	128.734	112.498	105.221	156.194	218.684	184.642	152.724	136.305	268.029	271.56	367.957	252.131	202.697	213.259	247.2	187.047	145.539	185.094	220.642	196.389	197.175	99.2439	87.0505	154.555
1324	Plcxd2	ENSMUSG00000087141.1	0.00136811	6.24659e-05	24	16	26.212	55.0047	52.8839	30.9473	80.2967	47.5841	54.0871	57.0026	65.2315	62.8347	58.3429	56.3633	57.8366	110.562	146.481	87.6153	108.749	141.878	84.0369	71.5123	110.331	82.1561	68.5046	88.0071	93.3353
1325	2810404F17Rik	ENSMUSG00000085329.1	0.00136811	6.24659e-05	24	2	4.53185	15.2141	19.2305	13.4105	6.59973	4.04971	7.46028	18.2839	12.6569	2.94538	4.24312	7.44421	9.03697	3.6854	1.07707	2.08608	2.17497	5.49204	4.25503	1.7442	3.30993	7.78321	6.14785	6.69619	13.0469
1326	Dnase1l2	ENSMUSG00000024136.14	0.00136811	6.24659e-05	24	10	38.5824	67.8781	57.6915	43.3262	81.3967	97.193	138.015	95.7214	108.07	144.323	116.686	123.361	138.266	128.989	117.4	143.94	128.323	71.3966	110.631	82.8496	52.9589	65.7249	74.6525	83.2241	58.2091
1327	Mapk8ip3	ENSMUSG00000024163.17	0.00136811	6.24659e-05	24	18	46.9791	301.94	352.88	385.81	348.686	341.188	359.026	336.638	317.395	346.573	337.328	324.355	379.553	400.787	384.513	409.915	402.369	476.892	414.866	435.178	388.365	362.352	456.698	439.079	399.435
1328	Spdef	ENSMUSG00000024215.14	0.00136811	6.24659e-05	24	14	241.417	379.181	384.61	365.178	442.182	906.122	715.255	392.565	582.216	530.168	518.722	782.706	959.726	1248.43	1446.5	1141.09	1209.28	1153.33	694.634	879.078	828.587	797.347	824.691	987.21	670.409
1329	Kifc1	ENSMUSG00000079553.11	0.00136811	6.24659e-05	24	4	16.1051	49.1531	47.1147	47.4525	21.9991	42.5219	47.5593	48.3985	35.0498	46.1442	27.5803	36.1576	35.2442	16.5843	10.7707	13.5595	17.3998	15.5608	13.8289	12.2094	23.1695	26.8088	19.3218	22.9584	47.1695
1330	Zfp438	ENSMUSG00000050945.8	0.00136811	6.24659e-05	24	2	5.52619	22.2359	25.9612	28.8842	17.5993	20.2486	22.3808	17.2083	24.3401	13.7451	7.42546	14.8884	18.0739	7.37079	14.0019	12.5165	14.1373	10.0687	8.51007	10.4652	7.72318	15.5664	14.9305	14.349	12.0433
1331	Pcdh12	ENSMUSG00000024440.13	0.00136811	6.24659e-05	24	0	8.64454	26.9172	33.6534	40.2315	38.4984	26.3231	29.8411	20.4349	16.5513	14.7269	15.9117	9.57113	14.4591	11.9775	20.4643	13.5595	16.3123	20.1375	10.6376	20.0583	18.7563	37.1865	31.6175	21.0452	18.0649
1332	Cdx1	ENSMUSG00000024619.8	0.00136811	6.24659e-05	24	12	130.872	450.57	568.261	579.746	581.876	960.793	801.981	601.217	657.183	851.214	766.944	845.45	997.681	991.372	987.67	895.971	939.587	778.955	766.97	786.635	676.33	817.237	680.655	719.362	757.722
1333	Ska1	ENSMUSG00000036223.16	0.00136811	6.24659e-05	24	2	4.62326	11.7031	22.1151	13.4105	10.9995	7.08699	10.2579	11.8307	11.6832	10.7997	4.24312	4.25384	12.6518	0.921349	7.53947	1.04304	0	0	0	5.23261	2.20662	4.32401	7.02612	6.69619	9.03245
1334	1810055G02Rik	ENSMUSG00000035372.2	0.00136811	6.24659e-05	24	14	28.8722	108.839	102.883	79.4314	111.096	112.379	104.444	97.8725	110.017	145.305	116.686	103.156	132.843	191.641	199.257	179.403	238.159	194.052	153.181	168.315	127.984	137.503	172.14	178.884	152.548
1335	Ms4a5	ENSMUSG00000054523.13	0.00136811	6.24659e-05	24	4	7.48869	37.45	41.3456	27.8526	16.4993	14.174	14.9206	18.2839	18.4985	13.7451	18.0333	21.2692	17.1702	6.44944	2.15413	6.25824	9.78736	8.23807	6.38255	4.3605	8.82649	8.64801	8.78265	11.4792	12.0433
1336	Hif1an	ENSMUSG00000036450.4	0.00136811	6.24659e-05	24	4	40.345	464.614	495.185	440.483	448.782	387.76	405.653	471.079	452.726	384.863	402.036	392.416	424.738	361.169	364.049	378.623	396.932	356.983	365.933	349.712	374.022	334.678	403.123	381.683	392.41
1337	Otc	ENSMUSG00000031173.13	0.00136811	6.24659e-05	24	6	30.9838	146.289	135.575	120.695	124.295	133.64	159.464	130.138	134.357	143.342	128.355	156.328	140.977	85.6855	105.553	111.605	108.749	75.0579	94.6745	87.2101	109.228	94.2633	68.5046	75.5713	112.404
1338	Kdm6a	ENSMUSG00000037369.17	0.00136811	6.24659e-05	24	4	23.1563	196.612	174.036	192.905	169.393	169.075	155.733	190.367	167.46	149.232	153.813	164.836	152.725	144.652	113.092	140.81	119.623	120.825	168.074	119.478	130.191	151.34	144.914	143.49	140.505
1339	Bex3	ENSMUSG00000046432.12	0.00136811	6.24659e-05	24	20	16.9578	79.5812	103.845	104.189	84.6966	86.0563	92.321	70.9844	103.202	78.5434	70.0115	61.6806	83.1401	80.1574	85.0883	97.0027	83.7363	103.433	105.312	109.885	137.914	126.261	101	119.575	123.444
1340	Ammecr1	ENSMUSG00000042225.3	0.00136811	6.24659e-05	24	4	18.5973	94.7953	94.2294	80.463	64.8974	64.7953	64.3449	79.5886	80.8092	65.7801	73.1939	56.3633	57.8366	42.3821	43.0827	46.9368	45.6744	38.4443	54.2517	27.9072	47.4424	53.6177	57.0872	35.3942	60.2163
1341	Rbbp7	ENSMUSG00000031353.13	0.00136811	6.24659e-05	24	20	56.4018	620.265	667.298	691.157	554.378	609.481	564.184	572.178	663.998	541.949	534.634	520.031	550.351	585.057	619.313	635.211	648.141	648.061	699.953	689.832	679.64	691.841	598.098	717.449	686.466
1342	Pir	ENSMUSG00000031379.13	0.00136811	6.24659e-05	24	4	13.022	40.9609	48.0763	61.8946	56.0977	46.5717	53.1545	53.7761	49.6538	45.1624	61.5253	55.2999	35.2442	20.2697	29.0808	44.8507	33.712	16.4761	27.6577	32.2677	25.3762	38.0513	39.5219	32.5244	44.1587
1343	Efhd1	ENSMUSG00000026255.15	0.00167612	8.41708e-05	24	22	2.45684	5.85156	10.5768	6.18946	6.59973	5.06214	2.79761	2.15104	5.84163	4.90896	3.18234	0	2.71109	1.8427	2.15413	3.12912	2.17497	3.66136	6.38255	4.3605	5.51656	8.64801	5.26959	7.65279	7.02524
1344	Ralb	ENSMUSG00000004451.14	0.00167612	8.41708e-05	24	14	27.302	211.826	219.228	176.4	229.891	242.983	252.717	252.748	243.401	287.665	239.736	275.436	290.99	328.922	305.887	285.793	283.834	297.486	264.876	254.653	296.791	296.627	255.575	254.455	299.074
1345	F11r	ENSMUSG00000038235.4	0.00167612	8.41708e-05	24	16	100.586	1000.62	984.602	904.693	1022.96	1086.33	1001.54	1024.97	984.314	1010.26	989.708	976.255	1036.54	1143.39	1178.31	1069.12	1107.06	1203.67	1150.99	1184.31	1261.08	1165.75	1091.68	1107.74	1118.02
1346	Pea15a	ENSMUSG00000013698.12	0.00167612	8.41708e-05	24	20	37.1763	290.237	235.574	266.147	268.389	270.318	264.84	249.521	247.296	221.885	245.04	225.453	247.613	244.158	229.415	245.114	303.408	339.591	309.554	287.793	275.828	359.757	323.201	308.025	363.305
1347	Msrb2	ENSMUSG00000023094.14	0.00167612	8.41708e-05	24	6	9.19481	24.5766	24.9996	30.9473	20.8992	34.4225	27.0435	35.4922	32.1289	35.3445	35.0058	42.5384	26.2072	11.9775	19.3872	15.6456	25.0122	17.3915	23.4027	14.8257	13.2397	11.2424	24.5914	16.2622	19.0685
1348	Abo	ENSMUSG00000015787.15	0.00167612	8.41708e-05	24	2	11.2718	50.3234	63.4606	54.6736	40.6983	40.4971	48.4918	55.9271	36.0234	49.0896	39.2489	34.0307	39.7627	19.3483	29.0808	29.2051	15.2248	21.0528	39.3591	21.8025	18.7563	37.1864	38.6436	31.5678	43.155
1349	Med22	ENSMUSG00000015776.12	0.00167612	8.41708e-05	24	14	38.8905	149.8	163.459	150.61	227.691	236.908	235.931	184.99	191.8	198.322	183.515	185.042	260.265	296.674	339.276	296.223	334.945	323.115	252.111	293.898	262.588	284.52	236.253	280.284	268.966
1350	Rbms1	ENSMUSG00000026970.16	0.00167612	8.41708e-05	24	2	21.4699	225.87	212.497	223.852	207.892	150.852	182.777	196.82	199.589	143.342	192.001	206.311	173.51	152.023	119.554	148.112	150.073	166.592	164.883	167.443	169.91	157.394	168.627	183.667	182.656
1351	Hnrnpa3	ENSMUSG00000059005.13	0.00167612	8.41708e-05	24	22	189.862	1612.69	1673.05	1626.8	1500.34	1526.74	1485.53	1427.22	1665.84	1414.76	1226.26	1401.64	1341.09	1349.78	1304.33	1342.39	1334.34	1493.84	1819.03	1448.56	1834.81	1650.04	1585.27	1968.68	1773.37
1352	Nfe2l2	ENSMUSG00000015839.6	0.00167612	8.41708e-05	24	14	139.022	1047.43	1204.79	1142.99	1306.75	1329.32	1344.72	1302.46	1286.13	1363.71	1229.44	1339.96	1301.32	1652.9	1727.62	1506.15	1778.04	1502.99	1318	1531.41	1520.36	1173.54	1478.12	1349.76	1194.29
1353	Chp1	ENSMUSG00000014077.13	0.00167612	8.41708e-05	24	6	267.145	2231.79	2295.16	2095.13	2110.81	2385.28	2329.47	2526.4	2511.9	2203.14	2433.43	2535.29	2193.27	1849.15	2113.21	2050.62	1977.05	1815.12	1982.85	2044.2	2222.07	1898.24	1866.31	1625.26	1837.6
1354	Ddrgk1	ENSMUSG00000068290.11	0.00167612	8.41708e-05	24	10	44.6258	237.573	241.343	266.147	250.79	334.101	335.713	283.938	257.032	365.227	286.411	341.37	352.442	312.337	317.735	329.601	340.383	272.771	310.617	282.561	255.968	287.979	242.401	254.455	259.934
1355	Tpd52	ENSMUSG00000027506.15	0.00167612	8.41708e-05	24	18	170.816	2030.49	2109.59	2036.33	2054.72	1980.31	1954.59	2054.25	2086.43	2024.46	1904.1	2005.68	2190.56	2253.62	2315.69	2091.29	2234.78	2530	2214.74	2132.29	2411.84	2276.16	2361.65	2471.85	2176.82
1356	Hltf	ENSMUSG00000002428.12	0.00167612	8.41708e-05	24	4	31.9295	196.612	210.574	206.315	205.692	192.361	193.035	197.896	229.771	187.522	216.399	183.978	207.85	153.865	142.173	186.704	155.51	159.269	147.862	130.815	153.36	152.205	171.262	156.882	176.635
1357	Sptssb	ENSMUSG00000043461.13	0.00167612	8.41708e-05	24	14	136.622	667.078	703.836	596.251	802.967	706.674	671.426	674.352	875.27	779.543	812.558	911.384	845.86	1010.72	1007.06	917.875	810.176	855.843	1078.65	852.915	1243.43	818.967	690.316	713.623	739.657
1358	Sema4a	ENSMUSG00000028064.17	0.00167612	8.41708e-05	24	6	133.93	774.747	775.951	777.809	817.267	939.533	902.694	812.019	837.3	991.61	991.83	944.351	912.734	659.686	672.09	749.946	630.741	582.157	711.654	724.716	601.305	637.358	804.49	668.663	737.65
1359	Dennd2c	ENSMUSG00000007379.15	0.00167612	8.41708e-05	24	2	5.21611	17.5547	30.7688	27.8526	23.0991	15.1864	17.7182	16.1328	22.3929	12.7633	19.0941	18.0788	11.7481	8.29214	5.38533	3.12912	8.69988	10.0687	10.6376	14.8257	19.8596	15.5664	16.687	13.3924	19.0685
1360	Vav3	ENSMUSG00000033721.16	0.00167612	8.41708e-05	24	22	22.811	133.416	154.806	142.358	135.295	124.529	123.095	147.346	126.569	130.578	110.321	120.171	106.636	124.382	102.321	94.9166	85.9113	131.809	161.691	126.455	166.6	152.205	155.453	160.709	170.613
1361	Larp7	ENSMUSG00000027968.11	0.00167612	8.41708e-05	24	4	17.8744	113.52	149.036	169.179	83.5966	100.23	72.7378	96.7969	96.3868	90.3249	92.2879	77.6325	87.6586	60.809	64.624	66.7545	71.774	54.9204	84.0369	48.8377	66.1987	72.6433	88.7047	74.6147	83.2993
1362	Aptx	ENSMUSG00000028411.15	0.00167612	8.41708e-05	24	2	16.6323	91.2843	92.3064	103.158	78.0968	88.0812	77.4005	97.8725	113.912	73.6344	84.8625	103.156	60.5477	56.2023	47.3909	67.7976	36.9745	56.7511	52.1242	72.3844	67.302	76.9673	89.583	78.4411	65.2344
1363	Col15a1	ENSMUSG00000028339.17	0.00167612	8.41708e-05	24	4	34.1672	162.673	176.921	176.4	185.892	161.988	204.225	216.18	173.302	147.269	161.239	151.011	178.932	106.876	107.707	119.95	133.761	95.1954	134.034	155.234	84.955	149.611	194.096	112.879	134.483
1364	Trim32	ENSMUSG00000051675.13	0.00167612	8.41708e-05	24	16	31.9755	59.6859	74.0374	81.4946	76.9969	80.9942	80.1981	90.3438	82.7564	78.5434	88.0448	74.4421	88.5623	126.225	121.709	103.261	115.273	140.047	126.587	133.431	137.914	125.396	125.592	126.271	116.418
1365	Snhg12	ENSMUSG00000086290.9	0.00167612	8.41708e-05	24	8	6.87126	38.6203	39.4225	46.421	40.6983	46.5717	46.6268	38.7188	43.8122	53.0168	46.6743	54.2364	53.3181	50.6742	49.5451	43.8077	34.7995	32.0369	31.9127	46.2214	34.2026	42.3753	28.9827	21.0452	38.137
1366	Ppm1g	ENSMUSG00000029147.11	0.00167612	8.41708e-05	24	16	81.2083	287.897	334.611	280.589	310.187	374.598	316.13	268.88	307.659	330.864	315.052	326.482	365.997	482.787	492.22	397.398	486.106	424.718	396.782	480.528	412.638	434.13	388.193	407.511	415.493
1367	Stim2	ENSMUSG00000039156.19	0.00167612	8.41708e-05	24	16	57.1439	265.661	222.112	222.821	267.289	211.597	243.392	297.92	250.216	260.175	274.742	222.263	273.82	370.382	357.586	281.621	390.407	389.935	296.788	335.759	336.51	309.599	303.001	291.763	312.121
1368	Dgkq	ENSMUSG00000004815.12	0.00167612	8.41708e-05	24	12	35.0633	132.245	131.729	162.989	150.694	214.635	188.372	148.422	182.064	200.286	186.697	235.024	232.25	224.809	259.573	260.76	187.047	223.343	203.178	225.002	182.046	169.501	187.949	198.016	167.602
1369	Bri3bp	ENSMUSG00000037905.13	0.00167612	8.41708e-05	24	18	21.8104	69.0484	78.8451	75.3051	81.3967	84.0315	66.21	73.1355	73.9939	51.0532	46.6743	82.9498	64.1625	82.9214	89.3966	97.0027	91.3487	110.756	91.4832	95.059	130.191	118.478	95.7309	114.792	117.422
1370	Nipsnap2	ENSMUSG00000029432.12	0.00167612	8.41708e-05	24	8	37.6771	368.648	331.726	339.389	328.887	351.312	334.78	374.281	369.97	377.99	392.489	386.036	309.968	276.405	338.199	327.514	292.533	220.597	321.255	286.049	318.857	257.711	248.549	231.497	256.923
1371	Tbl2	ENSMUSG00000005374.13	0.00167612	8.41708e-05	24	14	16.7009	122.883	123.075	149.579	122.095	166.038	152.003	149.498	153.829	132.542	170.786	121.234	166.28	195.326	177.716	186.704	207.71	180.322	168.074	190.99	191.976	166.042	174.775	184.624	171.617
1372	Nrf1	ENSMUSG00000058440.14	0.00167612	8.41708e-05	24	16	13.9503	81.9218	77.8835	87.684	75.8969	88.0812	81.1306	76.362	74.9675	86.3977	90.1664	86.1402	103.021	102.27	109.861	124.122	101.136	103.433	104.248	124.71	101.505	102.911	64.9916	95.6599	97.3498
1373	Ezh2	ENSMUSG00000029687.16	0.00167612	8.41708e-05	24	2	22.5303	214.167	196.151	208.379	160.594	140.727	157.599	179.612	168.434	161.996	152.752	157.392	131.94	123.461	113.092	154.37	121.798	137.301	140.416	134.304	148.947	163.447	183.557	133.924	169.609
1374	Rnf181	ENSMUSG00000055850.12	0.00167612	8.41708e-05	24	16	29.3961	73.7297	88.4603	86.6525	59.3976	85.0439	70.8727	75.2865	67.1787	110.942	76.3762	88.2671	126.518	118.854	135.71	106.39	110.924	159.269	122.332	120.35	120.261	134.909	111.54	148.273	105.379
1375	Zfp422	ENSMUSG00000059878.12	0.00167612	8.41708e-05	24	4	20.09	196.612	163.459	168.147	194.692	141.74	152.936	202.198	168.434	145.305	151.692	154.202	135.554	133.596	123.863	150.198	93.5237	127.232	130.842	114.245	137.914	146.151	144.035	136.794	136.49
1376	Adipor2	ENSMUSG00000030168.13	0.00167612	8.41708e-05	24	20	94.8869	1205.42	1124.98	1065.62	1072.46	1042.8	1084.54	1072.3	1147.88	878.704	917.575	959.24	1004.01	1161.82	1127.69	1073.29	1191.88	1304.36	1182.9	1111.06	1387.96	1266.07	1176.88	1235.93	1232.43
1377	Pex5	ENSMUSG00000005069.12	0.00167612	8.41708e-05	24	14	18.6066	155.651	115.383	120.695	157.294	207.548	168.789	158.102	121.701	171.814	165.482	173.344	183.451	185.191	231.569	191.919	219.672	188.56	187.221	209.304	179.84	176.419	161.601	201.842	184.663
1378	Emg1	ENSMUSG00000004268.11	0.00167612	8.41708e-05	24	16	35.581	176.717	179.805	197.031	188.092	193.374	208.888	174.234	193.747	213.049	173.968	203.121	248.517	229.416	255.265	235.727	293.621	262.703	278.705	235.467	237.212	224.848	212.54	234.367	249.898
1379	Cracr2a	ENSMUSG00000061414.8	0.00167612	8.41708e-05	24	12	145.225	747.829	691.337	623.072	850.265	732.997	819.699	745.337	829.511	780.525	933.487	964.557	943.46	1108.38	1112.61	942.908	1014.62	949.208	748.886	824.135	744.735	586.335	741.255	718.406	570.048
1380	Gm44223	ENSMUSG00000107992.1	0.00167612	8.41708e-05	24	2	7.12479	28.0875	24.9996	20.6315	26.3989	21.261	26.111	15.0573	14.6041	10.7997	32.8842	8.50767	13.5555	4.60675	10.7707	6.25824	6.52491	5.49204	15.9564	2.6163	7.72318	9.51281	11.4174	13.3924	18.0649
1381	Mgp	ENSMUSG00000030218.2	0.00167612	8.41708e-05	24	12	37.1163	91.2843	96.1525	92.8419	78.0968	111.367	127.757	86.0417	95.4132	119.779	170.786	146.757	158.147	164	148.635	168.972	199.01	130.894	129.779	182.269	116.951	158.259	115.053	98.5297	90.3245
1382	Etnk1	ENSMUSG00000030275.6	0.00167612	8.41708e-05	24	18	152.665	505.575	535.569	478.652	509.279	469.766	449.482	477.532	478.04	365.227	459.318	410.495	472.634	778.54	785.182	583.059	707.953	1024.27	570.174	549.424	805.417	666.762	587.559	841.807	627.254
1383	Ppp6r1	ENSMUSG00000052296.7	0.00167612	8.41708e-05	24	14	84.6542	503.234	525.954	597.283	617.075	666.177	659.303	562.498	533.535	597.911	635.408	611.489	727.476	828.293	826.11	756.204	896.087	746.918	618.043	800.589	633.301	632.17	609.516	602.657	669.405
1384	Sympk	ENSMUSG00000023118.15	0.00167612	8.41708e-05	24	16	97.9825	312.473	259.612	266.147	342.086	359.412	317.995	333.412	283.319	403.517	328.842	361.576	405.76	520.562	548.227	432.861	508.943	535.474	407.419	485.76	413.742	434.13	436.498	460.124	453.63
1385	Actn4	ENSMUSG00000054808.15	0.00167612	8.41708e-05	24	18	464.501	1361.07	1443.25	1491.66	1467.34	1504.47	1407.2	1428.29	1250.11	1511.96	1401.29	1369.73	1707.08	2168.86	2118.59	1619.84	1907.45	2428.4	1924.34	2450.6	1966.1	2152.49	2122.77	2006.94	2333.38
1386	Ptov1	ENSMUSG00000038502.17	0.00167612	8.41708e-05	24	12	50.89	166.184	161.536	162.989	196.892	260.194	244.324	212.953	176.222	288.647	285.35	303.086	251.228	287.461	278.96	281.621	281.659	197.714	258.493	259.014	168.807	246.468	199.366	190.363	200.721
1387	Uevld	ENSMUSG00000043262.16	0.00167612	8.41708e-05	24	2	10.7921	135.756	174.036	150.61	144.094	121.491	126.825	122.609	126.569	124.688	121.99	122.298	101.214	116.09	113.092	98.0457	102.224	109.841	117.013	90.6985	111.434	102.911	115.053	124.358	114.411
1388	Tmem86a	ENSMUSG00000010307.7	0.00167612	8.41708e-05	24	6	18.2982	49.1531	50.9608	55.7052	47.2981	58.7208	53.1545	55.9271	49.6538	101.125	83.8017	72.3152	52.4144	29.4832	35.5432	23.9899	35.887	23.7989	38.2953	29.6514	27.5828	38.0513	28.9827	21.0452	30.1082
1389	Igf1r	ENSMUSG00000005533.10	0.00167612	8.41708e-05	24	2	19.8199	216.508	185.574	186.715	190.292	177.175	174.384	188.216	176.222	155.123	200.488	161.646	175.317	149.259	133.556	143.94	164.21	159.269	140.416	159.595	131.294	191.986	185.314	173.144	171.617
1390	Fanci	ENSMUSG00000039187.16	0.00167612	8.41708e-05	24	0	8.32553	12.8734	29.8073	25.7894	17.5993	14.174	12.123	24.737	13.6305	8.83613	14.8509	3.19038	9.03697	5.5281	5.38533	3.12912	3.26245	3.66136	17.0201	4.3605	8.82649	18.1608	17.5653	16.2622	23.0829
1391	P2ry2	ENSMUSG00000032860.5	0.00167612	8.41708e-05	24	8	12.0362	44.4719	49.0378	60.863	43.9982	64.7953	50.3569	63.4558	44.7858	72.6526	76.3762	71.2518	69.5847	45.1461	48.468	67.7976	57.6367	44.8517	38.2953	50.5819	40.8225	38.916	44.7915	30.6112	46.1659
1392	Sbk1	ENSMUSG00000042978.11	0.00167612	8.41708e-05	24	16	27.0792	35.1094	54.8069	33.0105	53.8978	95.1682	64.3449	50.5495	40.8914	68.7254	67.89	69.1248	80.429	105.034	98.0131	88.6584	115.273	117.164	77.6543	103.78	107.021	108.1	78.1656	74.6147	95.3425
1393	Zfp553	ENSMUSG00000045598.10	0.00167612	8.41708e-05	24	16	21.5626	40.9609	44.2302	40.2315	59.3976	54.6711	62.4799	41.9453	39.9178	51.0532	50.9175	54.2364	49.7033	87.5282	108.784	66.7545	108.749	97.0261	70.208	75.8728	77.2318	72.6433	86.0699	66.9619	65.2344
1394	Uros	ENSMUSG00000030979.13	0.00167612	8.41708e-05	24	22	11.5019	107.669	119.229	119.663	113.295	98.2054	106.309	106.477	106.123	79.5251	83.8017	76.569	117.481	95.8203	89.3966	89.7014	90.2612	108.925	99.9933	93.3148	103.711	114.154	115.053	132.011	106.382
1395	Cd81	ENSMUSG00000037706.17	0.00167612	8.41708e-05	24	20	45.5019	370.989	344.226	408.504	368.485	379.66	376.744	316.203	325.184	406.462	329.903	314.784	366.901	429.349	385.59	346.289	448.044	452.178	423.376	451.748	426.981	517.151	460.211	479.256	459.651
1396	Nap1l4	ENSMUSG00000059119.9	0.00167612	8.41708e-05	24	4	36.5748	359.286	298.073	370.336	321.187	364.474	341.308	372.13	352.445	329.882	352.179	333.926	344.308	265.349	266.036	312.912	293.621	286.502	276.577	292.154	322.167	315.652	317.932	286.98	310.114
1397	Slc10a2	ENSMUSG00000023073.2	0.00167612	8.41708e-05	24	10	367.261	1089.56	1433.63	1427.7	1179.15	1225.04	1066.82	997.009	1460.41	1384.33	1918.95	1617.52	2073.08	1710.02	1591.9	2160.14	1638.84	947.377	1124.39	1206.99	970.914	592.389	860.699	917.379	802.885
1398	Adam9	ENSMUSG00000031555.15	0.00167612	8.41708e-05	24	22	53.2845	485.68	540.377	517.852	500.48	442.431	415.911	470.003	479.013	410.389	414.765	361.576	400.338	462.517	459.908	376.537	403.457	518.083	435.077	512.795	445.738	510.233	531.35	517.52	463.666
1399	Ddhd2	ENSMUSG00000061313.8	0.00167612	8.41708e-05	24	18	39.752	156.822	189.42	187.747	194.692	138.702	149.206	150.573	158.697	116.833	150.631	154.202	143.688	210.068	206.797	210.694	144.636	241.65	193.604	248.549	251.555	200.634	208.149	250.629	185.667
1400	Atp6v1b2	ENSMUSG00000006273.14	0.00167612	8.41708e-05	24	4	38.3398	517.278	564.415	545.704	512.579	509.251	550.196	543.138	566.638	488.932	509.175	490.255	509.685	424.742	487.911	480.841	487.193	456.755	435.077	503.202	474.424	480.829	540.133	471.603	453.63
1401	Cope	ENSMUSG00000055681.14	0.00167612	8.41708e-05	24	14	51.8582	297.259	295.188	333.199	269.489	396.872	387.002	304.373	303.765	476.169	362.787	403.051	449.137	433.955	459.908	431.818	481.756	411.903	418.057	407.271	342.026	422.023	373.262	397.945	422.518
1402	Klf2	ENSMUSG00000055148.7	0.00167612	8.41708e-05	24	14	7.65329	14.0437	20.192	11.3474	10.9995	15.1864	16.7856	7.52865	16.5513	15.7087	18.0333	36.1576	18.9776	35.9326	34.4661	30.2481	46.7619	25.6295	19.1476	24.4188	19.8596	13.8368	18.4436	23.915	12.0433
1403	Col5a3	ENSMUSG00000004098.7	0.00167612	8.41708e-05	24	2	26.4425	100.647	104.806	125.852	108.896	105.292	110.972	90.3438	71.0731	70.689	75.3154	62.7441	96.6956	57.1236	34.4661	76.1419	60.8991	58.5818	72.3356	54.9424	26.4795	98.5873	112.418	93.7467	84.3029
1404	Tmed1	ENSMUSG00000032180.11	0.00167612	8.41708e-05	24	6	7.22854	26.9172	26.9227	23.7263	21.9991	26.3231	28.9086	19.3594	28.2345	24.5448	29.7019	37.2211	30.7257	20.2697	28.0037	25.033	14.1373	12.8148	13.8289	6.10471	3.30993	18.1608	21.0784	14.349	18.0649
1405	Acp5	ENSMUSG00000001348.15	0.00167612	8.41708e-05	24	12	72.943	392.055	342.303	382.715	435.582	503.176	469.998	395.792	381.653	592.021	486.898	537.047	605.477	566.63	630.084	505.874	607.904	456.755	449.97	507.563	440.221	487.748	486.559	468.734	408.467
1406	Cdon	ENSMUSG00000038119.15	0.00167612	8.41708e-05	24	0	12.7755	129.905	136.536	140.294	137.494	114.404	117.499	117.232	99.3076	83.4523	115.625	98.9017	86.7549	82.9214	106.63	103.261	108.749	126.317	98.9295	122.094	110.331	110.695	122.957	120.531	121.436
1407	C2cd2l	ENSMUSG00000032120.11	0.00167612	8.41708e-05	24	14	54.7203	94.7953	106.729	93.8735	144.094	233.871	204.225	119.383	151.882	170.832	206.852	191.423	276.531	296.674	355.432	295.18	358.87	292.909	229.772	265.119	226.179	248.198	277.532	312.808	231.833
1408	Map2k1	ENSMUSG00000004936.8	0.00167612	8.41708e-05	24	14	65.0782	462.273	442.301	449.767	534.578	512.288	498.906	482.909	515.037	499.732	574.943	477.493	530.47	600.72	760.409	548.639	685.115	678.267	579.748	634.889	666.4	578.552	487.437	575.873	520.871
1409	Me1	ENSMUSG00000032418.15	0.00167612	8.41708e-05	24	2	44.144	255.128	304.803	290.905	317.887	264.243	219.146	259.201	296.949	217.958	233.372	206.311	260.265	185.191	193.872	196.091	199.01	166.592	210.624	190.118	210.732	265.494	310.906	209.495	204.736
1410	Plscr1	ENSMUSG00000032369.13	0.00167612	8.41708e-05	24	6	98.3959	608.562	662.491	698.378	626.975	718.823	703.132	713.071	755.517	824.705	813.619	707.2	859.416	562.944	583.77	636.254	519.818	551.95	568.047	559.017	614.544	583.741	555.063	606.484	614.207
1411	Cep63	ENSMUSG00000032534.18	0.00167612	8.41708e-05	24	2	19.1464	197.783	170.19	161.958	156.194	129.591	142.678	159.177	125.595	139.415	156.995	137.186	100.31	108.719	99.0901	103.261	104.398	108.925	111.695	91.5706	115.848	130.585	116.809	101.4	117.422
1412	Mon1a	ENSMUSG00000032583.7	0.00167612	8.41708e-05	24	14	37.495	97.1359	95.191	90.7788	146.294	174.137	144.543	136.591	105.149	180.65	171.846	142.504	211.465	233.101	285.423	205.479	247.946	178.491	149.99	182.269	142.327	167.771	134.375	179.841	163.588
1413	Stt3b	ENSMUSG00000032437.10	0.00167612	8.41708e-05	24	18	94.8399	931.568	934.602	976.903	963.561	824.116	870.988	890.532	911.294	821.76	844.381	780.579	863.934	1033.75	1009.21	822.958	977.649	1067.29	987.168	1036.93	1111.03	1082.73	1005.61	958.512	1016.65
1414	Acaa1a	ENSMUSG00000036138.16	0.00167612	8.41708e-05	24	12	54.7733	358.115	358.649	393.031	390.484	543.673	539.938	407.623	418.65	600.857	484.777	545.554	550.351	559.259	591.31	489.186	594.854	449.432	484.01	474.423	424.775	508.503	457.576	481.169	468.684
1415	Epm2a	ENSMUSG00000055493.4	0.00167612	8.41708e-05	24	4	7.00231	23.4062	15.3844	18.5684	18.6992	23.2858	16.7856	19.3594	16.5513	17.6723	27.5803	11.6981	8.13327	0.921349	8.61654	12.5165	9.78736	5.49204	8.51007	6.97681	3.30993	8.64801	14.9305	10.5226	7.02524
1416	Perp	ENSMUSG00000019851.8	0.00167612	8.41708e-05	24	8	62.185	677.611	716.336	597.283	665.473	735.022	703.132	750.714	774.989	804.088	733	709.327	750.068	665.214	788.413	681.105	655.753	616.939	662.721	626.168	676.33	633.034	598.098	643.791	586.106
1417	Stx7	ENSMUSG00000019998.6	0.00167612	8.41708e-05	24	18	36.2272	422.483	458.647	405.41	447.682	408.008	418.709	387.188	432.28	388.79	424.312	445.589	398.53	439.483	483.603	449.55	443.694	533.644	460.607	467.446	597.995	483.424	475.141	474.473	442.59
1418	P4ha1	ENSMUSG00000019916.14	0.00167612	8.41708e-05	24	18	58.2138	134.586	103.845	95.9367	109.996	101.243	88.5909	108.628	78.862	82.4705	98.6526	64.871	123.806	222.045	190.641	127.251	319.721	238.904	146.799	195.351	220.662	144.422	153.696	171.231	142.512
1419	Fam207a	ENSMUSG00000032977.9	0.00167612	8.41708e-05	24	14	12.5707	87.7734	73.0759	72.2104	79.1968	92.1309	95.1186	83.8907	79.8356	93.2702	92.2879	95.7113	102.118	109.641	122.786	102.218	123.973	114.418	104.248	97.6753	107.021	116.748	71.1394	108.096	99.357
1420	Lmnb2	ENSMUSG00000062075.13	0.00167612	8.41708e-05	24	14	36.8242	112.35	106.729	106.252	125.395	167.05	165.059	117.232	134.357	196.358	164.421	166.963	178.028	258.899	275.729	212.78	234.897	205.952	219.134	240.7	183.15	225.713	201.123	241.063	222.8
1421	Gm47708	ENSMUSG00000112188.1	0.00167612	8.41708e-05	24	4	2.0827	2.34062	6.73067	2.06315	2.19991	5.06214	3.73014	5.37761	7.78883	2.94538	3.18234	3.19038	2.71109	0	0	0	0	0	0	0	3.30993	2.5944	0.878265	0.956599	2.00721
1422	Lrp1	ENSMUSG00000040249.15	0.00167612	8.41708e-05	24	14	200.136	723.253	886.526	837.64	1054.86	1119.74	1212.3	981.951	899.611	1170.3	1226.26	1007.1	1248.01	1651.06	1631.76	1371.6	1484.42	1297.95	1104.18	1431.12	899.199	986.738	1172.48	1071.39	1032.71
1423	Baz2a	ENSMUSG00000040054.17	0.00167612	8.41708e-05	24	14	123.412	520.789	578.838	539.515	687.472	832.215	844.877	638.86	718.52	690.2	884.691	741.231	902.793	958.203	1132	960.64	1091.84	1005.96	901.003	908.729	862.789	812.913	1055.67	1051.3	750.697
1424	Rbms2	ENSMUSG00000040043.17	0.00167612	8.41708e-05	24	16	14.6517	135.756	142.306	102.126	135.294	139.715	139.88	141.969	122.674	120.76	145.327	127.615	140.977	150.18	159.406	154.37	141.373	162.931	173.393	195.351	179.84	151.34	140.522	141.577	146.526
1425	Esyt1	ENSMUSG00000025366.8	0.00167612	8.41708e-05	24	16	78.0835	216.508	226.92	232.105	283.788	254.119	290.019	247.37	225.876	279.811	288.532	257.357	328.946	380.517	383.436	312.912	390.407	373.459	318.064	435.178	357.473	371.865	375.897	356.812	363.305
1426	Etaa1	ENSMUSG00000016984.7	0.00167612	8.41708e-05	24	0	10.3133	92.4547	54.8069	69.1157	68.1972	46.5717	59.6823	65.6068	66.2051	52.035	49.8567	64.871	40.6664	46.9888	40.9285	41.7216	41.3244	44.8517	59.5705	56.6866	55.1656	66.5897	61.4785	60.2657	62.2236
1427	Epn2	ENSMUSG00000001036.17	0.00167612	8.41708e-05	24	16	32.9698	136.927	168.267	184.652	160.594	150.852	179.047	151.649	134.357	151.196	145.327	152.075	179.836	211.91	194.949	203.393	205.535	241.65	191.476	238.083	212.939	216.2	165.992	192.276	172.62
1428	Chd3	ENSMUSG00000018474.18	0.00167612	8.41708e-05	24	16	184.955	442.378	501.916	397.157	584.076	475.841	634.124	543.138	528.667	476.169	626.921	499.826	601.862	951.754	792.721	786.452	890.65	857.674	788.245	877.333	696.189	709.137	706.125	754.757	704.531
1429	Slc16a13	ENSMUSG00000044367.7	0.00167612	8.41708e-05	24	16	14.1692	26.9172	32.6919	22.6947	26.3989	25.3107	40.099	33.3412	31.1553	42.2171	37.1273	48.9191	41.5701	56.2023	75.3947	42.7646	43.4994	73.2272	59.5705	47.9656	51.8556	58.8065	45.6698	48.7865	58.2091
1430	Rpain	ENSMUSG00000018449.12	0.00167612	8.41708e-05	24	16	11.4564	42.1312	45.1917	48.4841	60.4975	39.4847	51.2895	39.7943	36.997	65.7801	53.039	40.4114	53.3181	59.8877	62.4699	78.228	71.774	72.3119	64.8893	66.2797	61.7854	61.4009	63.2351	51.6564	46.1659
1431	Vps53	ENSMUSG00000017288.15	0.00167612	8.41708e-05	24	16	36.9179	209.486	226.92	246.547	232.091	197.423	217.281	232.313	209.325	242.503	259.891	193.549	265.687	295.753	289.731	248.244	290.358	289.248	293.597	292.154	260.381	304.41	266.114	253.499	277.999
[truncated: 6,379 more rows]

## Sheet: Rhythmic in Bmal1 KO
	external_gene_name	CycID	BH.Q	ADJ.P	PER	LAG	AMP	1...7	1...8	5...9	5...10	5...11	5...12	9...13	9...14	9...15	9...16	13...17	13...18	13...19	13...20	17...21	17...22	17...23	17...24	21...25	21...26	21...27	21...28
[truncated: 4,597 more rows]

[truncated: 1 more sheets: Output of compareRhythm]
